# Supplementary material for: Using Rich Data on Comorbidities in Case-Control Study Design with Electronic Health Record Data Improves Control of Confounding in the Detection of Adverse Drug Reactions
Source: PLoS One. 2016 Oct 7;11(10):e0164304. doi: 10.1371/journal.pone.0164304 (PMC5055309; doi:10.1371/journal.pone.0164304)
Supplement: S2 File — (TXT) [file pone.0164304.s002.txt]

Drug	HOI	One.Sided.pvalue	Experiment.Type	CI.low	CI.high	OMOP.label	OR.Estimate	Dataset
acyclovir	AKI	0.0103983240060606	No screening	1.10632623386203	3.41194154520083	1	1.94286397873331	Dataset 1
acyclovir	AKI	0.0344943923892324	ICD-9	0.957919412302237	3.15263056401146	1	1.73780494218538	Dataset 1
acyclovir	AKI	0.00825120039728688	1 model per HOI	1.13287039534618	3.46308845291411	1	1.98071461467108	Dataset 1
acyclovir	AKI	0.00234942938940363	1-step LASSO	1.27586466676543	3.83851150606728	1	2.21301179471864	Dataset 1
acyclovir	AKI	4.55995258809854e-14	No adjustment	3.2139043706143	6.88192577673803	1	4.72973408290343	Dataset 1
acyclovir	AKI	0.0143679685906859	1-se	1.06666744699054	3.24920289631942	1	1.86167101233578	Dataset 1
acyclovir	AKI	0	Only demographic	3.79114549399028	8.47603391593355	1	5.66867513509994	Dataset 1
acyclovir	AKI	0.00194423952319644	2-step LASSO	1.30150926035793	3.96593548802866	1	2.27193788727849	Dataset 1
allopurinol	AKI	2.05580565904029e-08	2-step LASSO	1.4094913205128	2.06431989503605	1	1.70576697553189	Dataset 1
allopurinol	AKI	0	Only demographic	3.04383877098183	4.04517244414122	1	3.50896747217531	Dataset 1
allopurinol	AKI	9.49814681072692e-06	1 model per HOI	1.25391588334789	1.83891846284048	1	1.51850224521973	Dataset 1
allopurinol	AKI	1.57903371126311e-05	1-se	1.23885615595882	1.81396574397744	1	1.49908059443943	Dataset 1
allopurinol	AKI	1.2431225149608e-140	No adjustment	6.11378191164183	8.09095078533863	1	7.0349965803438	Dataset 1
allopurinol	AKI	4.27377684908414e-07	ICD-9	1.3461707337387	1.99491808816181	1	1.63874962898223	Dataset 1
allopurinol	AKI	6.2981201727208e-06	No screening	1.26572804925303	1.85782345844982	1	1.5334598990258	Dataset 1
allopurinol	AKI	2.28703382898487e-08	1-step LASSO	1.40603111075807	2.05782298283173	1	1.70098886953865	Dataset 1
allopurinol	ALI	3.26706996978058e-08	No adjustment	1.74255953717018	3.04911161980859	1	2.32526117927447	Dataset 1
allopurinol	ALI	0.256116390882313	1-se	0.813563951244381	1.51229920399718	1	1.10921238537427	Dataset 1
allopurinol	ALI	0.345722795991974	1 model per HOI	0.774208347685387	1.47090452839394	1	1.0671394306888	Dataset 1
allopurinol	ALI	0.294152100849829	No screening	0.79401985038482	1.50178446942776	1	1.09199206944248	Dataset 1
allopurinol	ALI	0.0978726409768967	2-step LASSO	0.894892423566991	1.72010058568324	1	1.24068730222449	Dataset 1
allopurinol	ALI	0.485436100992508	ICD-9	0.720722974983574	1.40485605885627	1	1.00623657166821	Dataset 1
allopurinol	ALI	0.16289357677214	1-step LASSO	0.853614024459753	1.6105036996601	1	1.17249671405688	Dataset 1
allopurinol	ALI	5.61887082628498e-06	Only demographic	1.40148110832614	2.41472162151249	1	1.83961592035305	Dataset 1
amlodipine	AMI	0.174453704266894	1-step LASSO	0.952922674192679	1.14626380659202	1	1.04513193995206	Dataset 1
amlodipine	AMI	0.434664744333483	ICD-9	0.915223498001824	1.11051150500296	1	1.00814990164165	Dataset 1
amlodipine	AMI	0.287465597608929	No screening	0.935253679503946	1.12816962688229	1	1.02719267649563	Dataset 1
amlodipine	AMI	2.19589501282619e-95	No adjustment	2.23409770976834	2.60583625754529	1	2.41387697456622	Dataset 1
amlodipine	AMI	0.163169378689814	2-step LASSO	0.954804607022766	1.14916495716347	1	1.04748651319661	Dataset 1
amlodipine	AMI	3.50495854561927e-10	Only demographic	1.18276823122428	1.38306510959926	1	1.27900174876688	Dataset 1
amlodipine	AMI	0.340990426020194	1-se	0.929442573674362	1.11834746728884	1	1.0195291796997	Dataset 1
amlodipine	AMI	0.32521544200611	1 model per HOI	0.931050209011432	1.12121605793357	1	1.02171837855939	Dataset 1
amylases	AMI	0.865138244091256	Only demographic	0.10614298467538	1.87177660746599	0	0.445730810873555	Dataset 1
amylases	AMI	0.722078406356162	1-step LASSO	0.13230393192168	2.96789877063055	0	0.626629616998703	Dataset 1
amylases	AMI	0.975209457587456	No adjustment	0.0415880390337601	1.32282205896147	0	0.351041510663365	Dataset 1
amylases	AMI	0.500590061377165	1-se	0	Inf	0	0.368799660610066	Dataset 1
amylases	AMI	0.500743010124002	No screening	0	Inf	0	0.135428021240714	Dataset 1
amylases	AMI	0.722078406356162	2-step LASSO	0.13230393192168	2.96789877063055	0	0.626629616998703	Dataset 1
amylases	AMI	0.50047352520281	ICD-9	0	Inf	0	0.123899574090536	Dataset 1
amylases	AMI	0.501285466141719	1 model per HOI	0	Inf	0	0.11386700032371	Dataset 1
candesartan	AKI	0.034978912903901	1 model per HOI	0.969818139115534	2.18642668829877	1	1.4561717831899	Dataset 1
candesartan	AKI	4.07954121511252e-13	No adjustment	2.54552828868472	4.83222618354395	1	3.52736198145814	Dataset 1
candesartan	AKI	5.44118066791999e-06	Only demographic	1.48216490246229	2.7897893897677	1	2.03345221698848	Dataset 1
candesartan	AKI	0.0331018451393252	No screening	0.974643159780559	2.21082004858626	1	1.46791029625803	Dataset 1
candesartan	AKI	0.0491740583932022	1-se	0.938479633066008	2.11087291189246	1	1.40748400907499	Dataset 1
candesartan	AKI	0.00558741109957617	1-step LASSO	1.12681940518675	2.53512533355652	1	1.69015633017541	Dataset 1
candesartan	AKI	0.00558741109957617	2-step LASSO	1.12681940518675	2.53512533355652	1	1.69015633017541	Dataset 1
candesartan	AKI	0.0749790807592441	ICD-9	0.894217469137416	2.07625199906161	1	1.36257873456633	Dataset 1
captopril	AKI	0.172224790954012	1 model per HOI	0.810072994901062	1.82792766650328	1	1.21686270354006	Dataset 1
captopril	AKI	9.6238624133371e-18	No adjustment	3.13343546868702	5.84216322620824	1	4.29754897173423	Dataset 1
captopril	AKI	0.0766702125058725	1-step LASSO	0.895885345466789	2.01364271903983	1	1.34312806649019	Dataset 1
captopril	AKI	0.145153194268781	No screening	0.829120021463125	1.87106917824772	1	1.24552836869649	Dataset 1
captopril	AKI	3.86750853564877e-10	Only demographic	1.94810494619052	3.63527635725238	1	2.66118391929848	Dataset 1
captopril	AKI	0.0750811160866937	2-step LASSO	0.897902912472264	2.01892929772147	1	1.34640354147621	Dataset 1
captopril	AKI	0.20290737212042	ICD-9	0.788231634850582	1.80125910206712	1	1.19155755497242	Dataset 1
captopril	AKI	0.144970027755202	1-se	0.830785657037019	1.85989057242519	1	1.24304883702501	Dataset 1
captopril	ALI	0.275397254256776	2-step LASSO	0.625949365486861	2.40721233493221	1	1.22751498306251	Dataset 1
captopril	ALI	0.231679945851606	1-se	0.661578508348052	2.47709993288801	1	1.28015470886495	Dataset 1
captopril	ALI	0.0456370409005071	Only demographic	0.918756097342144	3.12613835880404	1	1.69474442860461	Dataset 1
captopril	ALI	0.0243631040550685	No adjustment	1.00421978336973	3.76978445950533	1	2.05167764558248	Dataset 1
captopril	ALI	0.280604255994088	ICD-9	0.621253858612734	2.40411529362957	1	1.22211533936747	Dataset 1
captopril	ALI	0.298699449255052	No screening	0.611401483426432	2.35128831916822	1	1.19899172903848	Dataset 1
captopril	ALI	0.260942839489923	1-step LASSO	0.636803678514868	2.43360189494596	1	1.24488017043503	Dataset 1
captopril	ALI	0.260196883841454	1 model per HOI	0.638888951379822	2.42359205230545	1	1.24434970360823	Dataset 1
carbamazepine	ALI	0.29300835926782	1-step LASSO	0.534721784536333	3.02762318027964	1	1.27237418626075	Dataset 1
carbamazepine	ALI	0.329439587070249	No adjustment	0.498657824805415	2.65264660997157	1	1.25934638021824	Dataset 1
carbamazepine	ALI	0.515950952488141	1 model per HOI	0.409226126961434	2.3578559629191	1	0.982291333382467	Dataset 1
carbamazepine	ALI	0.377179331391403	No screening	0.477428909551396	2.77388404348195	1	1.15079643469278	Dataset 1
carbamazepine	ALI	0.520715743702637	ICD-9	0.395319902474365	2.41121971495578	1	0.976321229186677	Dataset 1
carbamazepine	ALI	0.302740241493228	2-step LASSO	0.525278690588771	3.01806795716057	1	1.25909760727484	Dataset 1
carbamazepine	ALI	0.480115850226589	1-se	0.433962631392157	2.40700028394476	1	1.02203139725859	Dataset 1
carbamazepine	ALI	0.396763040175335	Only demographic	0.518893832308233	2.35910273143852	1	1.10640130925671	Dataset 1
celecoxib	ALI	0.36407425072445	1 model per HOI	0.5943961169141	2.10538587546591	1	1.11867474673505	Dataset 1
celecoxib	ALI	0.333252770914139	Only demographic	0.658039811695026	1.92396924255928	1	1.12518814341457	Dataset 1
celecoxib	ALI	0.390606104654001	1-se	0.583081935803599	2.04940474524305	1	1.0931472389854	Dataset 1
celecoxib	ALI	0.197446603389539	No adjustment	0.707537615265223	2.22961277953058	1	1.30916435212722	Dataset 1
celecoxib	ALI	0.347014631563197	ICD-9	0.591493972278596	2.20081775446936	1	1.14095154842453	Dataset 1
celecoxib	ALI	0.287539017571417	No screening	0.641266271514367	2.22618937871953	1	1.19481386105801	Dataset 1
celecoxib	ALI	0.248976012115101	1-step LASSO	0.661416948980602	2.34042930018881	1	1.24418632327947	Dataset 1
celecoxib	ALI	0.271274611521022	2-step LASSO	0.645802632585844	2.29665020775556	1	1.21785990585837	Dataset 1
celecoxib	AMI	0.286066234445362	Only demographic	0.808360583220127	1.46968377176267	1	1.08996992201218	Dataset 1
celecoxib	AMI	0.122407180689942	2-step LASSO	0.868548511392041	1.73721731313202	1	1.22835561271372	Dataset 1
celecoxib	AMI	5.96694581583061e-05	No adjustment	1.3742339910124	2.53539623835378	1	1.8827524487286	Dataset 1
celecoxib	AMI	0.195345364168479	1-se	0.823192856268098	1.6450560155726	1	1.16370028795228	Dataset 1
celecoxib	AMI	0.209177809851804	ICD-9	0.812485438572049	1.64830557609617	1	1.15724858128893	Dataset 1
celecoxib	AMI	0.120510503110223	1-step LASSO	0.870029891132804	1.73982029007395	1	1.23032339551993	Dataset 1
celecoxib	AMI	0.141505394523872	No screening	0.85426267177503	1.71443232675048	1	1.21019648818997	Dataset 1
celecoxib	AMI	0.237243730499502	1 model per HOI	0.801689445513363	1.60806197255989	1	1.13541459878437	Dataset 1
ciprofloxacin	ALI	6.96109836439973e-14	Only demographic	2.73730958300935	5.65737076856673	1	3.93522238500376	Dataset 1
ciprofloxacin	ALI	0.00517276922810306	1 model per HOI	1.15879349488499	3.01533281276692	1	1.86926403922708	Dataset 1
ciprofloxacin	ALI	0.00143911534050833	2-step LASSO	1.28372379349369	3.35070097539271	1	2.07397554638287	Dataset 1
ciprofloxacin	ALI	0.00143911534050833	1-step LASSO	1.28372379349369	3.35070097539271	1	2.07397554638287	Dataset 1
ciprofloxacin	ALI	6.94264320386913e-12	No adjustment	3.04969004598648	6.49130414880119	1	4.51297464376082	Dataset 1
ciprofloxacin	ALI	0.00107033765513953	ICD-9	1.32382891142533	3.5650678012741	1	2.17245018965181	Dataset 1
ciprofloxacin	ALI	0.00860318270271287	1-se	1.10793020335426	2.8687135127759	1	1.7827883625307	Dataset 1
ciprofloxacin	ALI	0.0079430972270863	No screening	1.11730883459157	2.92659201262335	1	1.80828844793888	Dataset 1
citalopram	GIU	0.334990206370578	ICD-9	0.7593734584132	1.53453684236335	1	1.07948439036789	Dataset 1
citalopram	GIU	0.11753369996717	2-step LASSO	0.869504586147404	1.76768156585733	1	1.23976095613678	Dataset 1
citalopram	GIU	0.477815653376047	1-se	0.708203104058703	1.44078014852031	1	1.01013116645723	Dataset 1
citalopram	GIU	0.133906159432034	1-step LASSO	0.858267154039786	1.73408245770313	1	1.21996148129487	Dataset 1
citalopram	GIU	1.23787355409785e-10	No adjustment	2.17500044751452	3.94850787387405	1	2.96025456438645	Dataset 1
citalopram	GIU	0.353533518343598	1 model per HOI	0.749088277602329	1.53106599879912	1	1.07093584865571	Dataset 1
citalopram	GIU	0.310592888994977	No screening	0.765084049126393	1.56567752484502	1	1.09447471434228	Dataset 1
citalopram	GIU	1.04301286607544e-07	Only demographic	1.61197409973993	2.87665583331465	1	2.1533914407671	Dataset 1
clindamycin	AMI	0.685932146737705	No adjustment	0.309663590727664	1.98590288304598	0	0.870705816746576	Dataset 1
clindamycin	AMI	0.522922395761014	1 model per HOI	0.342674634765792	2.74542720131079	0	0.969942402148318	Dataset 1
clindamycin	AMI	0.430711847348331	2-step LASSO	0.381258397916167	3.16716387603683	0	1.09886660942799	Dataset 1
clindamycin	AMI	0.532793327842591	1-se	0.340070378504728	2.69575239607773	0	0.957468295918555	Dataset 1
clindamycin	AMI	0.430711847348331	1-step LASSO	0.381258397916167	3.16716387603683	0	1.09886660942799	Dataset 1
clindamycin	AMI	0.470490834873011	No screening	0.363840382859448	2.97552663795283	0	1.04048870784898	Dataset 1
clindamycin	AMI	0.590119715170756	Only demographic	0.383526591697125	2.13556224938126	0	0.90501100040952	Dataset 1
clindamycin	AMI	0.851028353740703	ICD-9	0.162209336662009	1.74559333135619	0	0.532119851500501	Dataset 1
clopidogrel	GIU	0.0830970351812262	1-se	0.933361334896375	1.49305827461684	1	1.18049263626439	Dataset 1
clopidogrel	GIU	0.00410936899462433	2-step LASSO	1.08705298985553	1.75512569934464	1	1.3812728329497	Dataset 1
clopidogrel	GIU	0.035496033838447	No screening	0.981017626939369	1.59565164915761	1	1.25114443381989	Dataset 1
clopidogrel	GIU	0.029474591893249	1 model per HOI	0.991274655115612	1.60387586789036	1	1.26090503123402	Dataset 1
clopidogrel	GIU	8.65072867505814e-09	No adjustment	1.54667719109626	2.35711468425672	1	1.9191460649463	Dataset 1
clopidogrel	GIU	0.164923171155267	ICD-9	0.889379912612524	1.4177166398883	1	1.12289300527396	Dataset 1
clopidogrel	GIU	0.0150284053291051	Only demographic	1.02236521508648	1.54685486126444	1	1.25755739548706	Dataset 1
clopidogrel	GIU	0.00378516407750051	1-step LASSO	1.09002976447227	1.75361935933828	1	1.3825690931138	Dataset 1
cyclosporine	AKI	0.043074173456109	2-step LASSO	0.951353462634974	2.12052502375764	1	1.42034109422911	Dataset 1
cyclosporine	AKI	0.193035562881389	1 model per HOI	0.800365514992403	1.77857012585476	1	1.19310778839544	Dataset 1
cyclosporine	AKI	0.27007015550476	ICD-9	0.743039399052931	1.76311781472595	1	1.14458114675784	Dataset 1
cyclosporine	AKI	0.185217111824906	No screening	0.804551871984729	1.79228526508524	1	1.20082740856252	Dataset 1
cyclosporine	AKI	0.0486070406709125	1-step LASSO	0.940725711942459	2.08226950988737	1	1.39958724885049	Dataset 1
cyclosporine	AKI	0	Only demographic	5.44233463966854	9.42752860071638	1	7.16294391086128	Dataset 1
cyclosporine	AKI	0.198745699884825	1-se	0.797130628803656	1.77040069005399	1	1.18795648712281	Dataset 1
cyclosporine	AKI	1.61528725450473e-50	No adjustment	6.43143003065122	10.9271394022761	1	8.38216860545243	Dataset 1
cyclosporine	ALI	0.0143184577528199	1 model per HOI	1.06127316319952	2.94389840111297	1	1.76756339866132	Dataset 1
cyclosporine	ALI	1.62203583897735e-13	Only demographic	2.87631381210161	6.26144082030316	1	4.24380356697796	Dataset 1
cyclosporine	ALI	0.00438840175238087	ICD-9	1.20338393359992	3.60967338556569	1	2.08418400284931	Dataset 1
cyclosporine	ALI	0.0176546683334908	No screening	1.03900728009666	2.92695434278423	1	1.74388269980046	Dataset 1
cyclosporine	ALI	0.074614613777668	1-se	0.875648267337032	2.39328597325537	1	1.44764523130603	Dataset 1
cyclosporine	ALI	0.00325007468649618	2-step LASSO	1.21852773231247	3.37061341687503	1	2.0266193336112	Dataset 1
cyclosporine	ALI	9.23841003153627e-12	No adjustment	3.31820363766992	7.48118408057324	1	5.06253023506236	Dataset 1
cyclosporine	ALI	0.0045979277798659	1-step LASSO	1.18196157590012	3.26613384537632	1	1.96480144212633	Dataset 1
darbepoetin alfa	AKI	0.0126634256223026	1-se	1.06120798835296	2.46424297580159	0	1.61711914563006	Dataset 1
darbepoetin alfa	AKI	8.54890667750886e-57	No adjustment	10.1684524851319	19.6941522777034	0	14.1056160818164	Dataset 1
darbepoetin alfa	AKI	0.020384595454794	No screening	1.01901147303479	2.40655022577567	0	1.56598285127899	Dataset 1
darbepoetin alfa	AKI	0.0265202475929885	ICD-9	0.994277459976027	2.41304867544784	0	1.54894800036115	Dataset 1
darbepoetin alfa	AKI	0.00291916878422827	2-step LASSO	1.18629467714673	2.74920585117225	0	1.80592587545178	Dataset 1
darbepoetin alfa	AKI	0.00381230585199155	1-step LASSO	1.16352988108106	2.69037420755228	0	1.76927408328299	Dataset 1
darbepoetin alfa	AKI	0.0183094613062885	1 model per HOI	1.02857223741498	2.40484734383926	0	1.57275529345611	Dataset 1
darbepoetin alfa	AKI	0	Only demographic	6.93768607758292	13.4685024321185	0	9.66644928653743	Dataset 1
darbepoetin alfa	AMI	0.0733391502079184	1-se	0.896499282825468	2.08095120091818	1	1.3658591652209	Dataset 1
darbepoetin alfa	AMI	1.16486533783694e-08	No adjustment	2.08666060760468	4.26516608177293	1	3.01221050856463	Dataset 1
darbepoetin alfa	AMI	0.0693548426401503	1-step LASSO	0.9017766086235	2.10029648031055	1	1.37622608503048	Dataset 1
darbepoetin alfa	AMI	0.0984908225343814	1 model per HOI	0.864795037008152	2.0236748412375	1	1.32289982962447	Dataset 1
darbepoetin alfa	AMI	0.0739041789592153	2-step LASSO	0.895146388014408	2.08801227157134	1	1.36714177868531	Dataset 1
darbepoetin alfa	AMI	0.072416161623833	No screening	0.895854178481077	2.11469093054286	1	1.37639191596102	Dataset 1
darbepoetin alfa	AMI	0.000673048335077975	Only demographic	1.25003212846625	2.52252519817949	1	1.77573577499302	Dataset 1
darbepoetin alfa	AMI	0.0602720631485567	ICD-9	0.909193538561921	2.27189822480252	1	1.43721786318594	Dataset 1
diltiazem	ALI	0.0691625148389043	1-se	0.931747575219228	1.66388272365298	1	1.24511794349484	Dataset 1
diltiazem	ALI	0.0471651505438702	2-step LASSO	0.957003266198306	1.7443042172388	1	1.29201580220252	Dataset 1
diltiazem	ALI	0.0390399190203764	ICD-9	0.9697293541656	1.78197986826937	1	1.31454866277098	Dataset 1
diltiazem	ALI	0.0860565319390569	1 model per HOI	0.913902761108847	1.6546417146452	1	1.22970794567659	Dataset 1
diltiazem	ALI	0.0445585174485782	1-step LASSO	0.961474766464832	1.73894569024383	1	1.29303998446383	Dataset 1
diltiazem	ALI	0.0880364886713021	No screening	0.911351177107778	1.65967137942837	1	1.22985505863664	Dataset 1
diltiazem	ALI	3.54590514433297e-06	No adjustment	1.45182195721696	2.45160164409112	1	1.90139273866736	Dataset 1
diltiazem	ALI	9.56815250714449e-05	Only demographic	1.25916926669746	2.09754608335551	1	1.62516631876337	Dataset 1
dipyridamole	AMI	0.215594071618291	1 model per HOI	0.810327124186575	1.63662774290548	1	1.15160924461058	Dataset 1
dipyridamole	AMI	1.38827049320972e-08	No adjustment	1.86620579455953	3.45781092254116	1	2.55992206596831	Dataset 1
dipyridamole	AMI	0.163032960366464	2-step LASSO	0.838123317770993	1.70110408861815	1	1.19404145766655	Dataset 1
dipyridamole	AMI	0.263858567933924	1-se	0.788820995595488	1.58841933941948	1	1.11936523295303	Dataset 1
dipyridamole	AMI	0.163560800646194	1-step LASSO	0.838030439289208	1.69904055687144	1	1.19325089744159	Dataset 1
dipyridamole	AMI	0.0125657257983882	Only demographic	1.04469416103687	1.92926510900828	1	1.41968024374262	Dataset 1
dipyridamole	AMI	0.278755069813125	ICD-9	0.772107931106373	1.61532619461588	1	1.11678384935797	Dataset 1
dipyridamole	AMI	0.225760496293533	No screening	0.802298957537319	1.64058466261632	1	1.14727475548309	Dataset 1
enalaprilat	AKI	6.57218364918943e-06	Only demographic	1.41117109389118	2.47810992654254	1	1.87003665627753	Dataset 1
enalaprilat	AKI	0.095210535763296	ICD-9	0.883670959521388	1.86157419373677	1	1.28258296183897	Dataset 1
enalaprilat	AKI	0.116535531073165	1-se	0.868330646922562	1.7858839002387	1	1.24528620100877	Dataset 1
enalaprilat	AKI	0.0919719947688895	1 model per HOI	0.889314556993994	1.84250218615899	1	1.28006406692964	Dataset 1
enalaprilat	AKI	0.0404805794387569	1-step LASSO	0.961111651554331	1.98196876978789	1	1.38017871221808	Dataset 1
enalaprilat	AKI	3.30350886273019e-17	No adjustment	2.79742298857962	4.96122473595896	1	3.74134396565268	Dataset 1
enalaprilat	AKI	0.0936645610359464	No screening	0.887501734841789	1.84040360035876	1	1.27803027668654	Dataset 1
enalaprilat	AKI	0.0379108292853904	2-step LASSO	0.966521115962986	1.99255690167238	1	1.38774937226581	Dataset 1
escitalopram	GIU	0.270548246935434	1-se	0.7773590855583	1.61621335358781	1	1.12088274793224	Dataset 1
escitalopram	GIU	6.789851175526e-05	Only demographic	1.34968676521831	2.54289256987625	1	1.85259505746236	Dataset 1
escitalopram	GIU	0.0841846369822608	2-step LASSO	0.894109520777074	1.89891535496541	1	1.30301124247811	Dataset 1
escitalopram	GIU	0.205863016665584	No screening	0.802798519968744	1.709535325078	1	1.17150007631537	Dataset 1
escitalopram	GIU	0.0800233516080395	1-step LASSO	0.89973516101164	1.89745141847288	1	1.30660007558222	Dataset 1
escitalopram	GIU	0.243918637843241	ICD-9	0.787396709905199	1.65027660967954	1	1.13992209071286	Dataset 1
escitalopram	GIU	0.172144095029955	1 model per HOI	0.825162404963017	1.73422821877629	1	1.19625245151689	Dataset 1
escitalopram	GIU	1.73113818128509e-06	No adjustment	1.66802917734185	3.21509876636751	1	2.34535021667393	Dataset 1
estrogens, conjugated (usp)	AMI	0.0752469611205594	Only demographic	0.860298399956675	2.66215462517439	1	1.51335632435814	Dataset 1
estrogens, conjugated (usp)	AMI	0.215141434489472	1-se	0.674271241760004	2.52165758087228	1	1.30394830739116	Dataset 1
estrogens, conjugated (usp)	AMI	0.0889448037948647	ICD-9	0.811232551741211	3.09336438161709	1	1.5841205385843	Dataset 1
estrogens, conjugated (usp)	AMI	0.202030444916893	No screening	0.680279218371184	2.60238576584127	1	1.33054460830398	Dataset 1
estrogens, conjugated (usp)	AMI	0.194531943981084	1 model per HOI	0.690402205912317	2.58927824235584	1	1.33702782702651	Dataset 1
estrogens, conjugated (usp)	AMI	0.12893714578523	1-step LASSO	0.752612688720041	2.88756173844734	1	1.47418302928027	Dataset 1
estrogens, conjugated (usp)	AMI	0.00369989792371706	No adjustment	1.27495114495977	4.24584689888132	1	2.40210979687544	Dataset 1
estrogens, conjugated (usp)	AMI	0.12893714578523	2-step LASSO	0.752612688720041	2.88756173844734	1	1.47418302928027	Dataset 1
ferrous gluconate	AKI	0.178699521409643	No screening	0.772863029879493	2.04179270771966	0	1.25619508774476	Dataset 1
ferrous gluconate	AKI	0	Only demographic	3.27646366903766	6.61262709756548	0	4.65467855410739	Dataset 1
ferrous gluconate	AKI	9.78334495858045e-29	No adjustment	5.69342600170179	11.5338420541274	0	8.10657443263018	Dataset 1
ferrous gluconate	AKI	0.308039966773949	1 model per HOI	0.699274402883844	1.82879505993771	0	1.13085347129275	Dataset 1
ferrous gluconate	AKI	0.237355038903418	ICD-9	0.733792689626372	1.94436218541783	0	1.19447007398493	Dataset 1
ferrous gluconate	AKI	0.218110901570227	1-se	0.74998695025116	1.94822379805424	0	1.20877724362656	Dataset 1
ferrous gluconate	AKI	0.0960365298243542	1-step LASSO	0.851898197575639	2.22166058360985	0	1.3757284059007	Dataset 1
ferrous gluconate	AKI	0.0939148442624498	2-step LASSO	0.854317887052283	2.23115085036055	0	1.38062017954792	Dataset 1
ferrous gluconate	AMI	0.649896973414289	1-se	0.505926623388179	1.58028987310479	0	0.894153633037656	Dataset 1
ferrous gluconate	AMI	0.411455503591859	2-step LASSO	0.598946479854454	1.90547931179191	0	1.06830713104109	Dataset 1
ferrous gluconate	AMI	0.590087357483814	No screening	0.520533291102992	1.67690773755741	0	0.934283845256263	Dataset 1
ferrous gluconate	AMI	0.425949918877747	ICD-9	0.590013571555195	1.89402901513866	0	1.05712006122821	Dataset 1
ferrous gluconate	AMI	0.0244222215282823	No adjustment	1.0028244485932	2.8121912714802	0	1.72410715075844	Dataset 1
ferrous gluconate	AMI	0.403825218963227	1-step LASSO	0.602353165703186	1.91689271993319	0	1.07454473995509	Dataset 1
ferrous gluconate	AMI	0.410796319387222	Only demographic	0.646072100715882	1.7340017300956	0	1.05843759400724	Dataset 1
ferrous gluconate	AMI	0.624427731069989	1 model per HOI	0.516513298303265	1.61064680672733	0	0.912096757227189	Dataset 1
fluconazole	ALI	0.523361884969915	1 model per HOI	0.567849183364261	1.70411593028365	1	0.98370770016789	Dataset 1
fluconazole	ALI	0.429064070665793	No screening	0.609278138526337	1.81290543611017	1	1.05098223079055	Dataset 1
fluconazole	ALI	8.70532534946733e-10	Only demographic	2.43241794176428	5.73757136733565	1	3.73579597088227	Dataset 1
fluconazole	ALI	0.403675936416434	1-step LASSO	0.624049808406642	1.83221054709666	1	1.06929445938726	Dataset 1
fluconazole	ALI	0.442808809934902	1-se	0.607579110414484	1.78105849311921	1	1.04025666777268	Dataset 1
fluconazole	ALI	3.47083394780106e-08	No adjustment	2.58049441891913	6.35756273795776	1	4.1359819173471	Dataset 1
fluconazole	ALI	0.398475117289407	ICD-9	0.61148596304126	1.89746277670122	1	1.07715915878114	Dataset 1
fluconazole	ALI	0.374551188233034	2-step LASSO	0.637139633273089	1.87116831519372	1	1.09187705083253	Dataset 1
fluoxetine	GIU	0.752424737030604	ICD-9	0.411061423105641	1.53719768085147	1	0.794910476900069	Dataset 1
fluoxetine	GIU	0.518357567482661	2-step LASSO	0.494361476669506	1.95845583805975	1	0.983963983129074	Dataset 1
fluoxetine	GIU	0.615332167078444	1 model per HOI	0.46295034188102	1.76769556689604	1	0.904629906114143	Dataset 1
fluoxetine	GIU	0.32745580113153	Only demographic	0.628401295034021	2.0939473995371	1	1.14710036945432	Dataset 1
fluoxetine	GIU	0.645043128016553	No screening	0.43829636566784	1.75366821235937	1	0.876713410450833	Dataset 1
fluoxetine	GIU	0.532302601122821	1-step LASSO	0.491764608515331	1.92202482796112	1	0.972205630038753	Dataset 1
fluoxetine	GIU	0.734879175326699	1-se	0.414023282867125	1.57467035803544	1	0.807434326163672	Dataset 1
fluoxetine	GIU	0.220349387879137	No adjustment	0.654982184747177	2.39789761433236	1	1.32401629017257	Dataset 1
fluticasone	ALI	0.0644249775128563	1-step LASSO	0.952164068446034	1.4716460081232	0	1.18374340564455	Dataset 1
fluticasone	ALI	0.453764760127606	ICD-9	0.676377628740102	1.55312371569242	0	1.02493811323419	Dataset 1
fluticasone	ALI	1.97508413090176e-08	No adjustment	1.43235207276091	2.06885629950489	0	1.72791359956337	Dataset 1
fluticasone	ALI	0.594446942252934	1-se	0.64508292798927	1.40928788894708	0	0.953471319852778	Dataset 1
fluticasone	ALI	0.359976139391438	1 model per HOI	0.720244529846836	1.60817517403641	0	1.07623388356584	Dataset 1
fluticasone	ALI	0.0514735760228354	2-step LASSO	0.963502636095718	1.50004385204287	0	1.20220472703383	Dataset 1
fluticasone	ALI	0.300280905222174	No screening	0.744862317449587	1.66412868283595	0	1.11334933746399	Dataset 1
fluticasone	ALI	3.60172840363493e-06	Only demographic	1.26242764562514	1.81201243520388	0	1.51245978208279	Dataset 1
fluticasone	AMI	0.541585632267886	1-step LASSO	0.851541608310501	1.1554014999174	0	0.991903448670298	Dataset 1
fluticasone	AMI	0.11380950116895	Only demographic	0.952301673038609	1.22801322608495	0	1.0814060521905	Dataset 1
fluticasone	AMI	0.225055864885049	1-se	0.845632922210451	1.45920089367524	0	1.11083226267997	Dataset 1
fluticasone	AMI	0.551315365338679	2-step LASSO	0.849469226472817	1.15372573460261	0	0.989977023639771	Dataset 1
fluticasone	AMI	0.178481188039172	ICD-9	0.858871576427897	1.5249380618959	0	1.1444325918006	Dataset 1
fluticasone	AMI	4.20887014056846e-09	No adjustment	1.28991886442122	1.65724227116312	0	1.46426638410178	Dataset 1
fluticasone	AMI	0.209544314946357	No screening	0.849626534362939	1.47928904190749	0	1.12109019351564	Dataset 1
fluticasone	AMI	0.221279433277702	1 model per HOI	0.8458200982306	1.46693040855521	0	1.11389372125963	Dataset 1
fluticasone	GIU	0.0198820370241933	2-step LASSO	1.01270161621852	1.69346623859929	0	1.30957092089012	Dataset 1
fluticasone	GIU	0.957338838243628	ICD-9	0.360636771597306	1.06857494953783	0	0.620779687176601	Dataset 1
fluticasone	GIU	0.923331217330953	No screening	0.378472513882279	1.16487190392715	0	0.663981925830926	Dataset 1
fluticasone	GIU	0.926188325583928	1 model per HOI	0.383017955213713	1.15508618825755	0	0.665145660680433	Dataset 1
fluticasone	GIU	2.32418849377414e-06	Only demographic	1.32225698753399	2.00824410567494	0	1.6295443539231	Dataset 1
fluticasone	GIU	1.34800249804947e-08	No adjustment	1.53944400418841	2.35642652595044	0	1.91457430573204	Dataset 1
fluticasone	GIU	0.0120080126264265	1-step LASSO	1.03878369642662	1.7167122454553	0	1.33539982478466	Dataset 1
fluticasone	GIU	0.943656886550739	1-se	0.372850739472553	1.10957191969991	0	0.643198811222542	Dataset 1
hydrochlorothiazide	AKI	3.3606716652851e-173	No adjustment	2.73194570752914	3.13658458379052	1	2.92793676897746	Dataset 1
hydrochlorothiazide	AKI	0	1-se	1.4026228499242	1.68717736192852	1	1.53833465790633	Dataset 1
hydrochlorothiazide	AKI	0	1-step LASSO	1.54459840064022	1.85058677867818	1	1.69068429299862	Dataset 1
hydrochlorothiazide	AKI	0	1 model per HOI	1.40168708885892	1.68810967519813	1	1.53824625346628	Dataset 1
hydrochlorothiazide	AKI	0	2-step LASSO	1.54170912029053	1.84877120875352	1	1.68827350683053	Dataset 1
hydrochlorothiazide	AKI	0	No screening	1.38976023433981	1.67541699601633	1	1.52591871244852	Dataset 1
hydrochlorothiazide	AKI	0	Only demographic	1.51225754170163	1.74187667024262	1	1.62301143905042	Dataset 1
hydrochlorothiazide	AKI	0	ICD-9	1.38576500537239	1.67879806907732	1	1.52526050732788	Dataset 1
ibuprofen	AKI	0.0285496926189355	2-step LASSO	0.994243791930326	1.47456270175864	1	1.21081576304388	Dataset 1
ibuprofen	AKI	0.296768567930926	ICD-9	0.861639581841475	1.29741251016824	1	1.05730883507954	Dataset 1
ibuprofen	AKI	0.300778597119239	No screening	0.863951737404864	1.28718332630155	1	1.05454457995705	Dataset 1
ibuprofen	AKI	0.00021407666351446	No adjustment	1.13152002696237	1.52733567582168	1	1.31734438059096	Dataset 1
ibuprofen	AKI	0.269147344651968	1 model per HOI	0.872270584319007	1.29919765765525	1	1.06454304750387	Dataset 1
ibuprofen	AKI	0.000857774531373257	Only demographic	1.09623588504207	1.48924513249245	1	1.27771826153595	Dataset 1
ibuprofen	AKI	0.0266724538771401	1-step LASSO	0.997219096324517	1.47585468453837	1	1.21315723417109	Dataset 1
ibuprofen	AKI	0.256932491789364	1-se	0.875664726275397	1.30394553083142	1	1.06855936022924	Dataset 1
ibuprofen	ALI	0.414105339017742	1-step LASSO	0.762701662081517	1.40261560712702	1	1.03430036972693	Dataset 1
ibuprofen	ALI	0.321987419741135	ICD-9	0.788540993398719	1.46840252274815	1	1.07605556733703	Dataset 1
ibuprofen	ALI	0.490688457584022	2-step LASSO	0.738073183883274	1.36483531159157	1	1.00366744686809	Dataset 1
ibuprofen	ALI	0.522388555251672	1-se	0.731330782402618	1.34374610277742	1	0.99132380617772	Dataset 1
ibuprofen	ALI	0.284700024285594	Only demographic	0.826066553282612	1.41536093747214	1	1.08128734907445	Dataset 1
ibuprofen	ALI	0.0991764485370649	No adjustment	0.905768861424899	1.57773987181339	1	1.20648794456089	Dataset 1
ibuprofen	ALI	0.533537472949169	1 model per HOI	0.726263401676822	1.34111860222464	1	0.98691709788803	Dataset 1
ibuprofen	ALI	0.521237981131169	No screening	0.729842578327105	1.34751658990723	1	0.991703071648182	Dataset 1
ibuprofen	GIU	3.5734845933888e-05	No screening	1.34350131829679	2.38868389101263	1	1.79142400245441	Dataset 1
ibuprofen	GIU	8.5815879768969e-07	1-step LASSO	1.50209572737097	2.64206231655451	1	1.99214219300339	Dataset 1
ibuprofen	GIU	0.00217063823108488	ICD-9	1.13761514707416	2.00444401777066	1	1.51006154711591	Dataset 1
ibuprofen	GIU	3.19216840718324e-13	No adjustment	2.04664760521394	3.26647087387681	1	2.60149667347048	Dataset 1
ibuprofen	GIU	1.01012764675001e-06	2-step LASSO	1.50357739483535	2.6659942614317	1	2.00213104122819	Dataset 1
ibuprofen	GIU	0	Only demographic	2.1223307340812	3.36096408123707	1	2.67078216366525	Dataset 1
ibuprofen	GIU	4.70177585951692e-05	1 model per HOI	1.32547535096345	2.33846847150558	1	1.76056306844879	Dataset 1
ibuprofen	GIU	2.12816792984905e-05	1-se	1.35629311844997	2.37449139113976	1	1.79457692329461	Dataset 1
indomethacin	AMI	0.0194842710698604	2-step LASSO	1.03404714727017	3.62811012045663	1	1.9369142779277	Dataset 1
indomethacin	AMI	2.02334340780307e-05	No adjustment	1.92231295108008	5.60659597346537	1	3.35157916167469	Dataset 1
indomethacin	AMI	0.024440213353273	1 model per HOI	1.00309793811234	3.5151006179508	1	1.87776201424032	Dataset 1
indomethacin	AMI	0.0197545003428731	1-se	1.03237641172443	3.65101800754685	1	1.9414491674449	Dataset 1
indomethacin	AMI	0.0235899461908048	No screening	1.00791351003571	3.51812137107536	1	1.88307250520318	Dataset 1
indomethacin	AMI	0.0368950476912659	ICD-9	0.945529766420175	3.38749587944441	1	1.78968661715966	Dataset 1
indomethacin	AMI	0.0117196336207116	Only demographic	1.08412486431637	3.04866493881594	1	1.81800260262187	Dataset 1
indomethacin	AMI	0.0194842710698604	1-step LASSO	1.03404714727017	3.62811012045663	1	1.9369142779277	Dataset 1
ketorolac	AKI	0.689345475922518	2-step LASSO	0.303762158645157	2.03764518650629	1	0.78673979205711	Dataset 1
ketorolac	AKI	0.689345475922518	1-step LASSO	0.303762158645157	2.03764518650629	1	0.78673979205711	Dataset 1
ketorolac	AKI	0.786191152912224	1-se	0.255762590499168	1.78209131690847	1	0.675123908418732	Dataset 1
ketorolac	AKI	0.282753840720755	Only demographic	0.60986901134254	2.47144596940328	1	1.22770448803712	Dataset 1
ketorolac	AKI	0.792838563837366	1 model per HOI	0.249299337980352	1.77220423212722	1	0.664687401592127	Dataset 1
ketorolac	AKI	0.784786405702406	No screening	0.258180312195627	1.7810044212325	1	0.678100492180619	Dataset 1
ketorolac	AKI	0.856921143697218	ICD-9	0.199756199843362	1.60871020115399	1	0.566877267520732	Dataset 1
ketorolac	AKI	0.0930081206452502	No adjustment	0.773078674310856	3.40320233831714	1	1.70814836000971	Dataset 1
lactulose	AKI	0.195065907399253	1-step LASSO	0.87802479438128	1.39545953884782	0	1.10690924409558	Dataset 1
lactulose	AKI	0	Only demographic	3.99038668462787	5.63483009804503	0	4.74185100919243	Dataset 1
lactulose	AKI	0.245238953499586	1 model per HOI	0.859781573861512	1.37036659249469	0	1.08545656092831	Dataset 1
lactulose	AKI	0.195141095409936	2-step LASSO	0.877580985161274	1.39710712445463	0	1.10728255050585	Dataset 1
lactulose	AKI	0.223070171442529	1-se	0.867824390819299	1.37997098141482	0	1.09433654617518	Dataset 1
lactulose	AKI	0.271547909746394	No screening	0.850302702859911	1.36079005591847	0	1.07567814078951	Dataset 1
lactulose	AKI	0.233103137470997	ICD-9	0.859423759602045	1.39207621797632	0	1.09379311430718	Dataset 1
lactulose	AKI	1.39128702783909e-106	No adjustment	6.5336703221269	9.19794685189724	0	7.75260568119985	Dataset 1
lactulose	ALI	1.06246123010578e-11	No screening	2.00815905635356	3.57566206304937	0	2.6796451545629	Dataset 1
lactulose	ALI	2.17548201675299e-12	1-se	2.03638852943536	3.57021378170712	0	2.69635724500676	Dataset 1
lactulose	ALI	9.29112342618055e-12	1 model per HOI	2.0006478237371	3.54288063896973	0	2.66234040650611	Dataset 1
lactulose	ALI	1.08801856413265e-13	2-step LASSO	2.18686958728919	3.86840871010816	0	2.90855726423602	Dataset 1
lactulose	ALI	8.67084182232247e-14	1-step LASSO	2.19070149911334	3.86770283302002	0	2.91083877850043	Dataset 1
lactulose	ALI	2.55002209137994e-103	No adjustment	11.8626855930743	17.7216101753085	0	14.5212995305648	Dataset 1
lactulose	ALI	0	Only demographic	9.69751753247277	14.4159627654093	0	11.823664899896	Dataset 1
lactulose	ALI	3.52673446002427e-12	ICD-9	2.06731424366538	3.69744849271146	0	2.7647401205541	Dataset 1
lactulose	AMI	0.137936579700556	No screening	0.861989453525937	1.68267120124916	0	1.2043441489992	Dataset 1
lactulose	AMI	0.981018651685719	Only demographic	0.561240849004214	0.983632247366084	0	0.743003766894667	Dataset 1
lactulose	AMI	0.0786146960767762	2-step LASSO	0.911946615781045	1.76856087567455	0	1.26997366326006	Dataset 1
lactulose	AMI	0.105883136047251	1 model per HOI	0.887230968274563	1.71564332527768	0	1.23376330335276	Dataset 1
lactulose	AMI	0.0446277368446779	No adjustment	0.961107463598766	1.70814583436384	0	1.29226147757874	Dataset 1
lactulose	AMI	0.0744734643212399	1-step LASSO	0.916805923503926	1.77197273938117	0	1.27458036378729	Dataset 1
lactulose	AMI	0.103307167721887	1-se	0.889939772966422	1.71452026785829	0	1.23524077730786	Dataset 1
lactulose	AMI	0.0329719918738537	ICD-9	0.979115088488351	1.93817593191336	0	1.37756934456358	Dataset 1
lactulose	GIU	0.403078391134072	1-se	0.741871488672241	1.4682092214881	0	1.0436582586401	Dataset 1
lactulose	GIU	2.95507693746988e-30	No adjustment	5.0258553466911	8.59247410895491	0	6.61772966211649	Dataset 1
lactulose	GIU	0.33751821846247	1-step LASSO	0.7617430732534	1.5223475903454	0	1.07686476961112	Dataset 1
lactulose	GIU	0.536456912483582	1 model per HOI	0.694555040334613	1.393705926247	0	0.983872692892263	Dataset 1
lactulose	GIU	0.3850683169935	ICD-9	0.75190151226963	1.46971364326305	0	1.05122781116787	Dataset 1
lactulose	GIU	0.363603030289307	2-step LASSO	0.750121253809203	1.50987973464617	0	1.06423347046308	Dataset 1
lactulose	GIU	0	Only demographic	3.6840024634366	6.21991474856322	0	4.78687593907264	Dataset 1
lactulose	GIU	0.529951746586375	No screening	0.695057598297642	1.40059355771259	0	0.98665758721801	Dataset 1
lamivudine	ALI	0.999660224654275	No screening	0.0730577686984156	0.495522669520244	1	0.190267655093112	Dataset 1
lamivudine	ALI	0.989017249198407	1-step LASSO	0.245671042340277	0.896457507456381	1	0.469290581911225	Dataset 1
lamivudine	ALI	0.998883604812672	1-se	0.0871717981870698	0.586453847904892	1	0.226102269947906	Dataset 1
lamivudine	ALI	0.988035432893889	2-step LASSO	0.247313972949583	0.905925057033838	1	0.473337010014658	Dataset 1
lamivudine	ALI	0.00490654884642039	Only demographic	1.17111994314964	3.16716531401408	1	1.92591029450846	Dataset 1
lamivudine	ALI	0.999101235049887	1 model per HOI	0.0857037998085719	0.570235798652713	1	0.22106871043052	Dataset 1
lamivudine	ALI	0.999354457626229	ICD-9	0.0688527630310563	0.521998973482311	1	0.18958130610277	Dataset 1
lamivudine	ALI	0.000544874389842666	No adjustment	1.50323286002144	4.32746775371031	1	2.63372951897122	Dataset 1
lamotrigine	ALI	0.147552682893644	2-step LASSO	0.729740892881554	2.82269150220641	1	1.43521197638164	Dataset 1
lamotrigine	ALI	0.265115147549414	1 model per HOI	0.631178780551651	2.44424694265047	1	1.24207761618557	Dataset 1
lamotrigine	ALI	0.255616897596851	No screening	0.634650688135371	2.49210028369579	1	1.25762202586862	Dataset 1
lamotrigine	ALI	0.171873224047642	1-step LASSO	0.70888892040935	2.68339267165896	1	1.37921257754078	Dataset 1
lamotrigine	ALI	0.538674846211962	No adjustment	0.476665263698257	1.87357249257269	1	1.00447105187139	Dataset 1
lamotrigine	ALI	0.635601998243295	Only demographic	0.475665433409318	1.68145931346663	1	0.894322130498981	Dataset 1
lamotrigine	ALI	0.454627527920117	ICD-9	0.489662097447895	2.23047554527064	1	1.04507384131623	Dataset 1
lamotrigine	ALI	0.293174034794627	1-se	0.61913151418494	2.33486854134262	1	1.20232719981885	Dataset 1
levofloxacin	ALI	0.570507595354875	2-step LASSO	0.597542288973177	1.53623497615143	1	0.958105090295518	Dataset 1
levofloxacin	ALI	2.29830743325721e-09	Only demographic	2.0550696198796	4.23794805405273	1	2.95114864019277	Dataset 1
levofloxacin	ALI	0.788724068908164	1-se	0.508931024421284	1.32734581128148	1	0.821904777633506	Dataset 1
levofloxacin	ALI	0.845018097373796	No screening	0.47830918017487	1.26384749116708	1	0.777502319846181	Dataset 1
levofloxacin	ALI	8.52274554002247e-09	No adjustment	2.30604143717439	4.90634742242141	1	3.41473159398122	Dataset 1
levofloxacin	ALI	0.56881150943415	1-step LASSO	0.600232875174493	1.53339327663609	1	0.959371176974019	Dataset 1
levofloxacin	ALI	0.836065427284141	ICD-9	0.460113014719843	1.29603945593733	1	0.772220578116895	Dataset 1
levofloxacin	ALI	0.827058450977783	1 model per HOI	0.486151469187081	1.28761939523023	1	0.791187753156579	Dataset 1
lipase	AKI	1.28308344560235e-06	Only demographic	2.09970684803156	6.06138726824192	0	3.56751122713004	Dataset 1
lipase	AKI	0.60687490751119	2-step LASSO	0.453974964131236	1.81801092011549	0	0.908477540861428	Dataset 1
lipase	AKI	0.0851350794678145	1 model per HOI	0.667997596992733	9.81013585547677	0	2.55991155660322	Dataset 1
lipase	AKI	0.0839233979341769	1-se	0.679356714469476	9.23175656966034	0	2.50432741708157	Dataset 1
lipase	AKI	0.000234593299663334	No adjustment	1.58393124880674	4.63910101906194	0	2.76662651641175	Dataset 1
lipase	AKI	0.589883298558954	1-step LASSO	0.461735058545582	1.84446274369702	0	0.922850536623396	Dataset 1
lipase	AKI	0.0812249686418401	ICD-9	0.654206319225074	12.5493335559507	0	2.86528415944496	Dataset 1
lipase	AKI	0.0925035730093502	No screening	0.647723108217633	9.47715882223818	0	2.47761473385437	Dataset 1
lipase	AMI	0.505674929074652	ICD-9	0	Inf	0	8.68311781842524e-06	Dataset 1
lipase	AMI	0.508681839292716	No screening	0	Inf	0	1.93620765285873e-05	Dataset 1
lipase	AMI	0.513024466849899	1-se	1.39900738517659e-267	1.28299898044727e+258	0	4.23665557818886e-05	Dataset 1
lipase	AMI	0.994152162241766	No adjustment	0.0319872217756426	1.00247893311525	0	0.26867305115897	Dataset 1
lipase	AMI	0.511807176136494	1 model per HOI	3.91458298642548e-262	4.25535218204344e+253	0	0.000129065600580001	Dataset 1
lipase	AMI	0.734971937565503	2-step LASSO	0.128856378420252	2.87110430519051	0	0.608243456876968	Dataset 1
lipase	AMI	0.734971937565503	1-step LASSO	0.128856378420252	2.87110430519051	0	0.608243456876968	Dataset 1
lipase	AMI	0.877658831714914	Only demographic	0.102113740904189	1.78950134079472	0	0.42747242748698	Dataset 1
lisinopril	AKI	1.83813569138048e-313	No adjustment	3.74800619526983	4.27156198769325	1	4.00241108159713	Dataset 1
lisinopril	AKI	0	Only demographic	2.06521164163237	2.36371816035635	1	2.20942939744763	Dataset 1
lisinopril	AKI	3.39490102696516e-10	No screening	1.21790024412234	1.46321052264002	1	1.33493237758535	Dataset 1
lisinopril	AKI	4.36640723577852e-11	ICD-9	1.24474014250881	1.50452467284378	1	1.36848173377783	Dataset 1
lisinopril	AKI	1.80125914184259e-10	1 model per HOI	1.22244754262642	1.46743472816984	1	1.33935132710424	Dataset 1
lisinopril	AKI	3.92171850549516e-11	1-se	1.23442655125421	1.48038774212133	1	1.35182466874437	Dataset 1
lisinopril	AKI	0	2-step LASSO	1.35156965120141	1.6172079043118	1	1.4784346868059	Dataset 1
lisinopril	AKI	0	1-step LASSO	1.34811866705828	1.61222687641497	1	1.47427037806098	Dataset 1
lisinopril	ALI	7.95626555146514e-09	No adjustment	1.33796690871505	1.78808417029033	1	1.55026819083912	Dataset 1
lisinopril	ALI	0.00257040385006013	Only demographic	1.06359421293953	1.41908924805159	1	1.22855000381441	Dataset 1
lisinopril	ALI	0.535736431229096	2-step LASSO	0.837950640869299	1.17506333425409	1	0.992292836817958	Dataset 1
lisinopril	ALI	0.816195230699763	ICD-9	0.77612988294356	1.09835326038102	1	0.923290196747589	Dataset 1
lisinopril	ALI	0.718711044673018	No screening	0.801651414389776	1.12777403036595	1	0.950832081155721	Dataset 1
lisinopril	ALI	0.589262332129416	1-step LASSO	0.829045503368478	1.1604042235922	1	0.980830211432594	Dataset 1
lisinopril	ALI	0.743902287934136	1 model per HOI	0.797948375848586	1.11916583488952	1	0.945006116517411	Dataset 1
lisinopril	ALI	0.672582007669946	1-se	0.814742143421724	1.13743732442694	1	0.962661998684623	Dataset 1
loratadine	AKI	5.29712253134045e-11	No adjustment	1.67296691126954	2.53727387619476	0	2.0674024886956	Dataset 1
loratadine	AKI	0.252231235106762	ICD-9	0.81988628754605	1.49736655618048	0	1.10800284604437	Dataset 1
loratadine	AKI	0.264042390833514	No screening	0.820096588580072	1.47203071033637	0	1.09872988665639	Dataset 1
loratadine	AKI	0.0397239589397018	1-step LASSO	0.970182362238399	1.72559131001806	0	1.29388494597139	Dataset 1
loratadine	AKI	7.89072292251003e-06	Only demographic	1.29008173194958	1.97035211363906	0	1.59433850462002	Dataset 1
loratadine	AKI	0.308773253807502	1-se	0.806959268827331	1.43494615020425	0	1.07607764412026	Dataset 1
loratadine	AKI	0.354295874973555	1 model per HOI	0.790987379240683	1.4119441705124	0	1.05680178797529	Dataset 1
loratadine	AKI	0.0390234822103441	2-step LASSO	0.971213281312693	1.73248139401039	0	1.29715416951495	Dataset 1
loratadine	AMI	0.619023196910194	No screening	0.702406637328029	1.29520681133194	0	0.95381437449434	Dataset 1
loratadine	AMI	0.523158163449587	2-step LASSO	0.730783650953642	1.34391117538909	0	0.991013781593496	Dataset 1
loratadine	AMI	0.00062858284245222	No adjustment	1.19374305959887	2.00457607660461	0	1.55701980646039	Dataset 1
loratadine	AMI	0.433143811475205	ICD-9	0.7494949850481	1.40854287056972	0	1.0274705921423	Dataset 1
loratadine	AMI	0.486870859103061	1-step LASSO	0.742748788418209	1.3600984101924	0	1.00509275507285	Dataset 1
loratadine	AMI	0.136629531042045	Only demographic	0.89263604068627	1.49404950462247	0	1.15483437530907	Dataset 1
loratadine	AMI	0.594379718620422	1-se	0.71410471538198	1.30157805151177	0	0.964086626824707	Dataset 1
loratadine	AMI	0.629396435831125	1 model per HOI	0.7013251215595	1.28719102660056	0	0.950125993329799	Dataset 1
loratadine	GIU	0.106961093136739	1-step LASSO	0.83441903157733	2.24450057099954	0	1.36852255839215	Dataset 1
loratadine	GIU	0.333489141755394	1 model per HOI	0.672655512486163	1.85819814250027	0	1.11800144178993	Dataset 1
loratadine	GIU	0.275501951395753	No screening	0.699815504542297	1.95241761049043	0	1.16890209819412	Dataset 1
loratadine	GIU	0.346201475125083	1-se	0.673403801776506	1.81374211039183	0	1.10516099848846	Dataset 1
loratadine	GIU	0.00152122095675571	No adjustment	1.29078695663461	3.12357935951386	0	2.05644278359892	Dataset 1
loratadine	GIU	0.00384895107539474	Only demographic	1.16361215574216	2.70193119630279	0	1.77313281623145	Dataset 1
loratadine	GIU	0.0988981490053495	2-step LASSO	0.844221536135733	2.26664456023486	0	1.38331129993041	Dataset 1
loratadine	GIU	0.590366875566444	ICD-9	0.575683400592996	1.54788790639083	0	0.94397742223416	Dataset 1
meloxicam	AKI	0.158016555526787	No screening	0.828632058618505	1.7891417673682	1	1.21759608485518	Dataset 1
meloxicam	AKI	7.56137222366286e-07	No adjustment	1.59893251252646	2.90688520181596	1	2.17113312013316	Dataset 1
meloxicam	AKI	0.0436206266016934	ICD-9	0.951723402278869	2.06863647935291	1	1.40312855726335	Dataset 1
meloxicam	AKI	0.0127681352091976	1-step LASSO	1.05411241781939	2.24511814414346	1	1.53837801440778	Dataset 1
meloxicam	AKI	0.0593416068205268	Only demographic	0.941856343791571	1.69496306063022	1	1.26349187221246	Dataset 1
meloxicam	AKI	0.126615174095916	1 model per HOI	0.852244787030477	1.83459349600938	1	1.25040903039526	Dataset 1
meloxicam	AKI	0.0119185675125094	2-step LASSO	1.05952378066546	2.25662064896516	1	1.54626751938961	Dataset 1
meloxicam	AKI	0.104404940276822	1-se	0.872077136675458	1.87052937522187	1	1.27720237300548	Dataset 1
meloxicam	GIU	0.100156434457121	ICD-9	0.803912061310097	2.83272102908387	1	1.50905884630364	Dataset 1
meloxicam	GIU	0.125110939609834	No screening	0.761649900517824	2.8436888283182	1	1.47169810531651	Dataset 1
meloxicam	GIU	0.0743403118948701	1-se	0.844072963914689	3.06138212837352	1	1.60749179990807	Dataset 1
meloxicam	GIU	0.00183476776186668	No adjustment	1.38445726006315	4.39865865822194	1	2.57073440144342	Dataset 1
meloxicam	GIU	0.0281013628557411	1-step LASSO	0.983866702411585	3.47697138787907	1	1.84956113004464	Dataset 1
meloxicam	GIU	0.11924017634711	1 model per HOI	0.77144976140078	2.83661284191898	1	1.47929182384166	Dataset 1
meloxicam	GIU	0.00742566976415593	Only demographic	1.14047103846991	3.36636723148738	1	1.95939897222733	Dataset 1
meloxicam	GIU	0.0341517036541231	2-step LASSO	0.956287133982108	3.43679016407736	1	1.81288670801665	Dataset 1
miconazole	AKI	0.878803999290463	No screening	0.359550310422959	1.29507049983477	0	0.682380392622185	Dataset 1
miconazole	AKI	1.23632777388886e-09	No adjustment	2.77842334503111	6.93768864329438	0	4.43127335773285	Dataset 1
miconazole	AKI	0.768814373769388	1-step LASSO	0.416907417748105	1.48839151933952	0	0.787731848363398	Dataset 1
miconazole	AKI	0.751316272992088	2-step LASSO	0.423463124157381	1.51782380884316	0	0.801712175293091	Dataset 1
miconazole	AKI	0.881440221808147	1-se	0.368883666584182	1.27997865487582	0	0.687141338707024	Dataset 1
miconazole	AKI	3.62659759745032e-06	Only demographic	1.8006178559606	4.48506218767452	0	2.84180982126188	Dataset 1
miconazole	AKI	0.869807550579983	1 model per HOI	0.366638855664696	1.31176183261644	0	0.693500437790141	Dataset 1
miconazole	AKI	0.63859768033923	ICD-9	0.458853166132869	1.71645556034707	0	0.887468911225412	Dataset 1
miconazole	AMI	0.793689671251726	1-step LASSO	0.310192329171168	1.61676514077693	0	0.708172397612577	Dataset 1
miconazole	AMI	0.857844613072966	1 model per HOI	0.276918161907847	1.45757143973376	0	0.635317246688964	Dataset 1
miconazole	AMI	0.886867469610462	Only demographic	0.304912409737531	1.32442955602197	0	0.635480139307492	Dataset 1
miconazole	AMI	0.796376639798942	2-step LASSO	0.305279519714933	1.61818297665658	0	0.702849999590666	Dataset 1
miconazole	AMI	0.849969436073363	1-se	0.283172601562464	1.47542335494767	0	0.64637409433435	Dataset 1
miconazole	AMI	0.867857613348842	ICD-9	0.261605277165742	1.44445868336495	0	0.614717833006455	Dataset 1
miconazole	AMI	0.870421284506362	No screening	0.265406844820342	1.42928670378437	0	0.615907845700213	Dataset 1
miconazole	AMI	0.540030687855796	No adjustment	0.423549307278774	2.08638176132157	0	1.01251283808036	Dataset 1
naproxen	AKI	0.00102074414987363	1 model per HOI	1.16690401728482	1.99886962886264	1	1.52724883367067	Dataset 1
naproxen	AKI	1.69772538770596e-05	1-step LASSO	1.34567547340055	2.29212631192569	1	1.75626255437348	Dataset 1
naproxen	AKI	6.76534751891111e-05	Only demographic	1.22210191546631	1.86645953335533	1	1.51029923222317	Dataset 1
naproxen	AKI	0.00144717152911888	ICD-9	1.15619376909699	2.02093360087904	1	1.52859112816184	Dataset 1
naproxen	AKI	0.00262663272164809	No screening	1.12186947265035	1.9297176991643	1	1.47135698507381	Dataset 1
naproxen	AKI	6.27720510057888e-12	No adjustment	1.75599204077788	2.68421002292917	1	2.17853521175034	Dataset 1
naproxen	AKI	0.00141022375767808	1-se	1.15057689527891	1.9655863528883	1	1.50384781254913	Dataset 1
naproxen	AKI	1.63913967257123e-05	2-step LASSO	1.34739655367001	2.29582025691043	1	1.7588008136247	Dataset 1
naproxen	ALI	0.105732086311697	No adjustment	0.843753306196092	2.0398316251684	1	1.34372392106424	Dataset 1
naproxen	ALI	0.394992151987385	ICD-9	0.646774944238586	1.77323602672673	1	1.07092699672201	Dataset 1
naproxen	ALI	0.359196451513749	1 model per HOI	0.677794699265723	1.75819298127073	1	1.09164732537184	Dataset 1
naproxen	ALI	0.276810538379699	1-step LASSO	0.717775756095845	1.85677470489722	1	1.15444699649106	Dataset 1
naproxen	ALI	0.252167867690125	2-step LASSO	0.731477214534483	1.88853958806236	1	1.17533981359178	Dataset 1
naproxen	ALI	0.409026195685622	1-se	0.662005889745443	1.68571106499881	1	1.05638565563826	Dataset 1
naproxen	ALI	0.440249738217059	No screening	0.641026098972275	1.67962430844808	1	1.03763337368431	Dataset 1
naproxen	ALI	0.292538127737228	Only demographic	0.739066561908746	1.70894413480928	1	1.12384316797657	Dataset 1
naproxen	GIU	5.44566998450513e-06	Only demographic	1.58815492612998	3.34043737901195	1	2.30328723326175	Dataset 1
naproxen	GIU	0.0716102541474706	1 model per HOI	0.893415325256759	2.17688068845571	1	1.39458186146308	Dataset 1
naproxen	GIU	0.168994459961283	ICD-9	0.79929655351782	1.92040970933793	1	1.23894183157078	Dataset 1
naproxen	GIU	2.81197421916823e-06	No adjustment	1.8093155057459	3.9259844518642	1	2.71243647607747	Dataset 1
naproxen	GIU	0.0178489597154069	1-step LASSO	1.03296771049041	2.55516679221279	1	1.62462450777808	Dataset 1
naproxen	GIU	0.0163673253927732	2-step LASSO	1.04148902040589	2.58406486903879	1	1.64051064888969	Dataset 1
naproxen	GIU	0.051854675280841	No screening	0.925387909748276	2.30644629857439	1	1.46094405066874	Dataset 1
naproxen	GIU	0.0594319391166092	1-se	0.913571821863323	2.21344697441896	1	1.42202066968725	Dataset 1
niacin	ALI	0.151122936576734	No adjustment	0.737136247797425	2.43787501322724	1	1.40209127030417	Dataset 1
niacin	ALI	0.839079330577293	No screening	0.368476778111591	1.38814134422563	1	0.715190778802239	Dataset 1
niacin	ALI	0.759285258571514	1-se	0.422098803303846	1.50176779135952	1	0.796174847362758	Dataset 1
niacin	ALI	0.791843290417995	2-step LASSO	0.391247933998937	1.47436868170244	1	0.759502271667977	Dataset 1
niacin	ALI	0.790931979712263	1-step LASSO	0.394220654091164	1.4719774042579	1	0.76176367405775	Dataset 1
niacin	ALI	0.462173235226306	Only demographic	0.588299508371246	1.79417236666705	1	1.02738051433901	Dataset 1
niacin	ALI	0.919133115516899	ICD-9	0.299942854483603	1.22261357386666	1	0.605569323261975	Dataset 1
niacin	ALI	0.812463629301934	1 model per HOI	0.388381721577951	1.42822919404129	1	0.744780580566952	Dataset 1
nifedipine	ALI	0.0816028839896809	No adjustment	0.894832208580813	1.85775048542759	1	1.31038959813661	Dataset 1
nifedipine	ALI	0.685945755349416	ICD-9	0.593766905235406	1.36980975680729	1	0.901857915672268	Dataset 1
nifedipine	ALI	0.538112161867142	No screening	0.649081600032514	1.47988457233086	1	0.980084611690209	Dataset 1
nifedipine	ALI	0.394940637927469	1-step LASSO	0.70520207077466	1.58278099837278	1	1.05649440965642	Dataset 1
nifedipine	ALI	0.388662809032124	Only demographic	0.740957117847822	1.49320163378871	1	1.0518547328114	Dataset 1
nifedipine	ALI	0.50442368004981	1-se	0.666026390783014	1.49459167242245	1	0.997716140632131	Dataset 1
nifedipine	ALI	0.34935909131285	2-step LASSO	0.72149099558003	1.62757188526194	1	1.08364129668249	Dataset 1
nifedipine	ALI	0.50799435881967	1 model per HOI	0.662515153747762	1.4968721911925	1	0.995841608835788	Dataset 1
nifedipine	AMI	0.0120802726027172	No screening	1.03137246619874	1.55567951254289	1	1.26668268144244	Dataset 1
nifedipine	AMI	0.0127251108799323	1 model per HOI	1.02881267560826	1.54340175895724	1	1.26010765142162	Dataset 1
nifedipine	AMI	0.015743105337783	1-se	1.01982051345676	1.52595347898571	1	1.24747691780262	Dataset 1
nifedipine	AMI	8.09838418547315e-10	Only demographic	1.42672303050004	2.00869963129139	1	1.69288452805275	Dataset 1
nifedipine	AMI	7.83778353137386e-33	No adjustment	2.61181623840806	3.67174615724489	1	3.10322162397158	Dataset 1
nifedipine	AMI	0.00475629310817305	1-step LASSO	1.06774678311609	1.60226515555074	1	1.30798068240258	Dataset 1
nifedipine	AMI	0.0135068968612085	ICD-9	1.02717704354357	1.5604734934822	1	1.2660499790937	Dataset 1
nifedipine	AMI	0.00499132739575636	2-step LASSO	1.06605239802459	1.60108506273616	1	1.30646108651243	Dataset 1
nortriptyline	AKI	0.127669955669146	No screening	0.743589033415633	3.05176599051305	0	1.50640622778064	Dataset 1
nortriptyline	AKI	0.154501736912953	1-se	0.716063925167118	2.8715934473519	0	1.43396111362721	Dataset 1
nortriptyline	AKI	0.0727907528141986	1-step LASSO	0.834346067354186	3.4064527437924	0	1.68587082850706	Dataset 1
nortriptyline	AKI	0.05467121512683	Only demographic	0.907436339949918	2.6222156573758	0	1.54256078605949	Dataset 1
nortriptyline	AKI	0.0727907528141986	2-step LASSO	0.834346067354186	3.4064527437924	0	1.68587082850706	Dataset 1
nortriptyline	AKI	0.134816932376661	1 model per HOI	0.735555720010782	3.00184957657852	0	1.4859433457115	Dataset 1
nortriptyline	AKI	0.0853416317668814	ICD-9	0.804209883518818	3.4209028194667	0	1.65865121649264	Dataset 1
nortriptyline	AKI	0.0120066267405811	No adjustment	1.09283234295973	3.25677897629943	0	1.93637177883976	Dataset 1
nortriptyline	AMI	0.158711957579233	No adjustment	0.686308044646171	2.90202816538973	1	1.49127036224497	Dataset 1
nortriptyline	AMI	0.103250793888168	ICD-9	0.760416382713961	3.55047664148545	1	1.64311916933276	Dataset 1
nortriptyline	AMI	0.255605411185551	1-step LASSO	0.591986929821543	2.86602394273766	1	1.30255468777948	Dataset 1
nortriptyline	AMI	0.297991166352897	1-se	0.56381949248886	2.71283472680537	1	1.23674940827702	Dataset 1
nortriptyline	AMI	0.555913940155844	Only demographic	0.486467675183079	1.8665835579767	1	0.952907426764996	Dataset 1
nortriptyline	AMI	0.278055047317743	No screening	0.577132249626704	2.77756400750186	1	1.26610495778656	Dataset 1
nortriptyline	AMI	0.296887102181882	1 model per HOI	0.558625096129067	2.76677168786408	1	1.24321683551191	Dataset 1
nortriptyline	AMI	0.255605411185551	2-step LASSO	0.591986929821543	2.86602394273766	1	1.30255468777948	Dataset 1
oxybutynin	ALI	0.857413815561142	No screening	0.232287102559573	1.53654131695503	0	0.59742675741764	Dataset 1
oxybutynin	ALI	0.522599430085034	No adjustment	0.375451670585582	2.30299768290577	0	1.03705768725877	Dataset 1
oxybutynin	ALI	0.569986159192806	Only demographic	0.411270876003745	2.09975788893408	0	0.929284276407221	Dataset 1
oxybutynin	ALI	0.83545657272597	1-step LASSO	0.248180716475973	1.59533138932524	0	0.629230074948222	Dataset 1
oxybutynin	ALI	0.88281902219304	1 model per HOI	0.225299776605099	1.44016978555945	0	0.569622621531095	Dataset 1
oxybutynin	ALI	0.895634193286489	ICD-9	0.200562337034756	1.42054460889867	0	0.53376750240422	Dataset 1
oxybutynin	ALI	0.866308525613315	2-step LASSO	0.2290917116279	1.50462328981841	0	0.587108784485212	Dataset 1
oxybutynin	ALI	0.902601586914145	1-se	0.222475413154736	1.35824663291637	0	0.549705812980087	Dataset 1
oxybutynin	AMI	0.167375367507299	1-step LASSO	0.776977951527133	2.0989146977733	0	1.27703188774051	Dataset 1
oxybutynin	AMI	0.443729641816497	ICD-9	0.60911884513079	1.77340919964579	0	1.03933486597562	Dataset 1
oxybutynin	AMI	0.515001170031277	Only demographic	0.641028580246285	1.53408778757792	0	0.991662299598125	Dataset 1
oxybutynin	AMI	0.265408208891861	No screening	0.710282619718563	1.94203888473075	0	1.17447710349835	Dataset 1
oxybutynin	AMI	0.241785122400874	1-se	0.725377392597439	1.97045383425536	0	1.19554283257681	Dataset 1
oxybutynin	AMI	0.23567758438489	1 model per HOI	0.728520798694293	1.98337245201759	0	1.20205161405495	Dataset 1
oxybutynin	AMI	0.0300171300454308	No adjustment	0.980684494054032	2.42516527664503	0	1.57438397136843	Dataset 1
oxybutynin	AMI	0.159327352117875	2-step LASSO	0.783081298963474	2.11927753441587	0	1.28824167162629	Dataset 1
penicillin v	AKI	0.237614079886212	1-se	0.467329797745774	5.11705306938403	0	1.54639948783283	Dataset 1
penicillin v	AKI	0.310923198570287	ICD-9	0.356090202862748	5.62399604359091	0	1.41515013057328	Dataset 1
penicillin v	AKI	0.0914997685999546	Only demographic	0.716254257741436	5.74338704905115	0	2.02823209414995	Dataset 1
penicillin v	AKI	0.187824515844494	1-step LASSO	0.504785660700464	6.11922216702531	0	1.75752542074213	Dataset 1
penicillin v	AKI	0.989230816128969	No adjustment	0.104326535379351	1.03778292075338	0	0.391356113562213	Dataset 1
penicillin v	AKI	0.251437987162619	No screening	0.441797206374683	5.28800146722816	0	1.52847122168742	Dataset 1
penicillin v	AKI	0.187824515844494	2-step LASSO	0.504785660700464	6.11922216702531	0	1.75752542074213	Dataset 1
penicillin v	AKI	0.248059582913081	1 model per HOI	0.452235011618819	5.14427043409012	0	1.52526037106164	Dataset 1
penicillin v	AMI	0.520625588355816	No screening	7.61784971165532e-195	1.36768179673467e+184	0	1.02072495712075e-05	Dataset 1
penicillin v	AMI	0.570646846411491	Only demographic	9.0856060024542e-47	2.36727950949798e+38	0	0.000146656636130049	Dataset 1
penicillin v	AMI	0.53086890410111	1 model per HOI	5.91524393263869e-121	1.22146052652989e+111	0	2.68798009079563e-05	Dataset 1
penicillin v	AMI	0.531664337247241	1-step LASSO	3.37986623117558e-119	1.73782327979828e+109	0	2.42355322185032e-05	Dataset 1
penicillin v	AMI	0.531664337247241	2-step LASSO	3.37986623117558e-119	1.73782327979828e+109	0	2.42355322185032e-05	Dataset 1
penicillin v	AMI	1	No adjustment	0	0.465814174724294	0	0	Dataset 1
penicillin v	AMI	0.513801907028411	ICD-9	8.40158490588592e-312	1.91478710771358e+300	0	4.01089098108479e-06	Dataset 1
penicillin v	AMI	0.531752884788512	1-se	8.03335358272047e-119	7.38798469993841e+108	0	2.43619156386222e-05	Dataset 1
pioglitazone	ALI	0.0985199271651205	1 model per HOI	0.873734814921643	1.924777589378	1	1.29682118691072	Dataset 1
pioglitazone	ALI	0.166070388587354	Only demographic	0.839414583793509	1.67859811511947	1	1.18702979666038	Dataset 1
pioglitazone	ALI	0.0105619198688647	No adjustment	1.07119084112492	2.20536097233562	1	1.56109720600037	Dataset 1
pioglitazone	ALI	0.0726081526090682	ICD-9	0.899921932515153	2.04578473332979	1	1.35685170550364	Dataset 1
pioglitazone	ALI	0.115069164727949	1-step LASSO	0.857361823717516	1.89630263059957	1	1.27507548078189	Dataset 1
pioglitazone	ALI	0.0823773005373458	1-se	0.892763609683372	1.9458319530399	1	1.31801667600723	Dataset 1
pioglitazone	ALI	0.108255071596276	2-step LASSO	0.863041056774814	1.91568885754344	1	1.28581419189011	Dataset 1
pioglitazone	ALI	0.121125207622249	No screening	0.851430548680458	1.8901153018718	1	1.26858263764803	Dataset 1
pioglitazone	GIU	0.00665953203362257	Only demographic	1.09699017814554	2.21877062840174	0	1.56011845284726	Dataset 1
pioglitazone	GIU	0.0718308064838308	1-se	0.903058884979927	2.01613083322996	0	1.34932755927918	Dataset 1
pioglitazone	GIU	0.09244894468068	ICD-9	0.878359641929768	1.95821802457579	0	1.31149520886918	Dataset 1
pioglitazone	GIU	0.144014400030498	No screening	0.825669277691783	1.90616739690728	0	1.2545373082392	Dataset 1
pioglitazone	GIU	0.0468906911806487	1-step LASSO	0.942504674707972	2.13307724140544	0	1.41789818800146	Dataset 1
pioglitazone	GIU	0.102787106068682	1 model per HOI	0.865432970808515	1.95744566660521	0	1.3015521574053	Dataset 1
pioglitazone	GIU	0.0386439510894108	2-step LASSO	0.960467676886982	2.17609391756818	0	1.44570670251424	Dataset 1
pioglitazone	GIU	2.31811008406055e-05	No adjustment	1.56972834674421	3.27008409689088	0	2.30228390287944	Dataset 1
potassium chloride	GIU	0.00363878656488625	1-step LASSO	1.16140503789446	2.61137439315297	1	1.74151180760753	Dataset 1
potassium chloride	GIU	2.47942324050555e-06	No adjustment	1.7604996998077	3.67548031334582	1	2.58468465459257	Dataset 1
potassium chloride	GIU	0.0154806986783759	1 model per HOI	1.04174210159898	2.34462775338551	1	1.56284914284109	Dataset 1
potassium chloride	GIU	0.000210702086287595	Only demographic	1.32702622140965	2.69400458079891	1	1.89077093253463	Dataset 1
potassium chloride	GIU	0.0366911823586982	ICD-9	0.96631024740669	2.13441364274609	1	1.43614267229624	Dataset 1
potassium chloride	GIU	0.00298506974952362	2-step LASSO	1.18109809368739	2.69906121802016	1	1.78545682091424	Dataset 1
potassium chloride	GIU	0.0210723484643661	1-se	1.01493882050685	2.27218108141857	1	1.51859302867916	Dataset 1
potassium chloride	GIU	0.0246578693645075	No screening	1.00124199452076	2.28786298026205	1	1.51350734836266	Dataset 1
prochlorperazine	AKI	3.77475828372553e-15	Only demographic	2.66579521071022	5.16187422099773	0	3.70951473600312	Dataset 1
prochlorperazine	AKI	0.361692402602666	1-step LASSO	0.685224117360236	1.72395670034624	0	1.08687474363977	Dataset 1
prochlorperazine	AKI	0.470664699163701	1 model per HOI	0.641690339788788	1.61327874753406	0	1.01746026343989	Dataset 1
prochlorperazine	AKI	4.14479044118736e-19	No adjustment	3.63266244184132	7.10090880134468	0	5.09861929196354	Dataset 1
prochlorperazine	AKI	0.72810280965788	ICD-9	0.523561240217729	1.40640026114209	0	0.858100614710239	Dataset 1
prochlorperazine	AKI	0.452926680992086	No screening	0.646459331354192	1.63603368467743	0	1.02841102768762	Dataset 1
prochlorperazine	AKI	0.528470880809182	1-se	0.621430971720396	1.55624476022582	0	0.983411761970492	Dataset 1
prochlorperazine	AKI	0.356971090007343	2-step LASSO	0.686103421364789	1.7333599279714	0	1.09053389540986	Dataset 1
prochlorperazine	AMI	0.717203256620488	No adjustment	0.423107208522664	1.60159275765811	0	0.867513460031817	Dataset 1
prochlorperazine	AMI	0.956498143679104	Only demographic	0.312755540080883	1.08186608496184	0	0.581686867392956	Dataset 1
prochlorperazine	AMI	0.481488340647799	1-step LASSO	0.4961973536079	2.08502419228347	0	1.01714477161292	Dataset 1
prochlorperazine	AMI	0.572636934740698	1 model per HOI	0.456656118198582	1.91533544708247	0	0.935227058159049	Dataset 1
prochlorperazine	AMI	0.490005848746762	2-step LASSO	0.491851078473835	2.07084205917849	0	1.00923035039376	Dataset 1
prochlorperazine	AMI	0.199183858256098	ICD-9	0.669419019699714	2.74312994929286	0	1.35510271255154	Dataset 1
prochlorperazine	AMI	0.551239267273851	1-se	0.466991784975586	1.94944014481005	0	0.954134441747027	Dataset 1
prochlorperazine	AMI	0.469839359959592	No screening	0.505840287397541	2.08814382405541	0	1.02774864246448	Dataset 1
quinapril	ALI	0.607014824537636	ICD-9	0.507742712884106	1.67000331275592	1	0.920832239088171	Dataset 1
quinapril	ALI	0.657101687500478	No screening	0.495530151195593	1.58702668383305	1	0.886803006643094	Dataset 1
quinapril	ALI	0.49797076269721	2-step LASSO	0.567939824074777	1.76594137405457	1	1.00147313159511	Dataset 1
quinapril	ALI	0.635644112243704	1-se	0.508455972510373	1.60477459689354	1	0.90330350841976	Dataset 1
quinapril	ALI	0.074008152766776	No adjustment	0.863183984106274	2.43791447305342	1	1.49960835594853	Dataset 1
quinapril	ALI	0.257958708066903	Only demographic	0.721458513195971	1.9159576814349	1	1.17570573707643	Dataset 1
quinapril	ALI	0.654996373515297	1 model per HOI	0.500124575771128	1.58182179387016	1	0.889442495951728	Dataset 1
quinapril	ALI	0.505086817836006	1-step LASSO	0.565538075162775	1.75524647198394	1	0.99632259394337	Dataset 1
ramipril	ALI	0.129677867906332	1-se	0.872114203127929	1.66166204385466	1	1.20381022974729	Dataset 1
ramipril	ALI	0.109698708126592	ICD-9	0.883655404324916	1.71399219121288	1	1.23068211278785	Dataset 1
ramipril	ALI	0.00809763667878471	Only demographic	1.06731897308812	1.89584049446944	1	1.42248603848896	Dataset 1
ramipril	ALI	0.0879935251536381	1 model per HOI	0.904772225945684	1.72710643770164	1	1.25005517321614	Dataset 1
ramipril	ALI	0.0727555101901781	No screening	0.919700513179283	1.76267158041818	1	1.27323601782118	Dataset 1
ramipril	ALI	0.0526253344692367	1-step LASSO	0.945477205953624	1.80440440745968	1	1.30614824486939	Dataset 1
ramipril	ALI	0.0452656467933374	2-step LASSO	0.956723156465231	1.83015525815884	1	1.3232353968237	Dataset 1
ramipril	ALI	0.000108571233430319	No adjustment	1.33512779235475	2.41802138576348	1	1.81510495758517	Dataset 1
rosiglitazone	AMI	0.0152542935078951	1 model per HOI	1.03194263537227	1.891246239902	1	1.39701740466695	Dataset 1
rosiglitazone	AMI	0.021662687970898	No screening	1.00949189238829	1.86000942692362	1	1.37027896292878	Dataset 1
rosiglitazone	AMI	0.0147863440637707	ICD-9	1.03454583057772	1.91720932630396	1	1.40834687306518	Dataset 1
rosiglitazone	AMI	4.85652262849356e-08	Only demographic	1.54105423521372	2.54772128398211	1	1.9814582192983	Dataset 1
rosiglitazone	AMI	1.21797431343956e-22	No adjustment	3.1222949406756	5.21054016087897	1	4.04940052009456	Dataset 1
rosiglitazone	AMI	0.0167498064305605	1-se	1.02594626366005	1.87799864330058	1	1.38806544919643	Dataset 1
rosiglitazone	AMI	0.00836491886959534	2-step LASSO	1.06949034332259	1.96580667072025	1	1.44996939663374	Dataset 1
rosiglitazone	AMI	0.00721212582113662	1-step LASSO	1.07830615735261	1.97937283695766	1	1.4609482940159	Dataset 1
rosiglitazone	GIU	0.00163500702977992	1-se	1.26226151087332	3.20075377270245	0	2.01002196332898	Dataset 1
rosiglitazone	GIU	0.00254417279680852	1 model per HOI	1.22434686225206	3.14357660088892	0	1.96184304865281	Dataset 1
rosiglitazone	GIU	0.000824849321534038	2-step LASSO	1.3283743646268	3.39288078494284	0	2.12297335285984	Dataset 1
rosiglitazone	GIU	0.00089239344566916	1-step LASSO	1.31934451882007	3.35511558354237	0	2.103937583474	Dataset 1
rosiglitazone	GIU	0.00447178663316405	No screening	1.17214914570102	3.03598209860805	0	1.88643150505048	Dataset 1
rosiglitazone	GIU	1.21354268667329e-06	Only demographic	1.74900077005391	3.87563041791043	0	2.60355153307357	Dataset 1
rosiglitazone	GIU	1.42702379020921e-09	No adjustment	2.80777889220483	6.45411965080604	0	4.33947567376173	Dataset 1
rosiglitazone	GIU	0.000293463241833103	ICD-9	1.42975063284893	3.69100634179656	0	2.29721976594165	Dataset 1
salmeterol	ALI	0.106753267468127	1-step LASSO	0.91203319417011	1.50989927064216	0	1.17348977612883	Dataset 1
salmeterol	ALI	0.46918468979672	1 model per HOI	0.640795100929021	1.61866418573922	0	1.01844591425905	Dataset 1
salmeterol	ALI	0.485143371132064	No screening	0.635008543369578	1.6027357075283	0	1.00883639260485	Dataset 1
salmeterol	ALI	0.0779731772255099	2-step LASSO	0.932127783391383	1.55094274942653	0	1.20236301805648	Dataset 1
salmeterol	ALI	5.15543020662701e-06	Only demographic	1.2960726377628	1.96241076628769	0	1.594812496263	Dataset 1
salmeterol	ALI	0.409917947289135	1-se	0.670940877421771	1.65535798390143	0	1.0538725436057	Dataset 1
salmeterol	ALI	2.51107652218529e-08	No adjustment	1.51329381719509	2.31202994628558	0	1.87994849228315	Dataset 1
salmeterol	ALI	0.421078309410343	ICD-9	0.649386320637744	1.69787483196873	0	1.05003651842953	Dataset 1
salmeterol	AMI	0.882690473111758	1-se	0.600723509605368	1.13299290654331	0	0.824994227359614	Dataset 1
salmeterol	AMI	6.79643282385445e-09	No adjustment	1.3437198043987	1.80450597249697	0	1.56031323945397	Dataset 1
salmeterol	AMI	0.323152666111469	Only demographic	0.892749023186703	1.20059456341516	0	1.03529204755574	Dataset 1
salmeterol	AMI	0.873558995471245	ICD-9	0.590101165404976	1.1488847294702	0	0.823382182085781	Dataset 1
salmeterol	AMI	0.773658019023227	1-step LASSO	0.781767350103631	1.11605454708385	0	0.934074411299682	Dataset 1
salmeterol	AMI	0.770951752095332	2-step LASSO	0.782118717832143	1.117147011115	0	0.934741455143226	Dataset 1
salmeterol	AMI	0.87348189484306	1 model per HOI	0.60283838508685	1.14253444353067	0	0.829917838610627	Dataset 1
salmeterol	AMI	0.871078715733209	No screening	0.602016850712586	1.14567378517315	0	0.830490773033576	Dataset 1
salmeterol	GIU	0.000699600366447894	2-step LASSO	1.19399515231154	2.09623699472727	0	1.58205461656685	Dataset 1
salmeterol	GIU	8.62134961199246e-08	Only demographic	1.46580295496169	2.31926070944434	0	1.84379478284055	Dataset 1
salmeterol	GIU	0.0124885908848982	No screening	1.09174647821202	3.70189638446919	0	2.01035627201998	Dataset 1
salmeterol	GIU	0.000383013549144495	1-step LASSO	1.21744335035719	2.10804300077473	0	1.60200590933998	Dataset 1
salmeterol	GIU	0.0168784939881462	ICD-9	1.0505503762845	3.43928516869596	0	1.90082674858158	Dataset 1
salmeterol	GIU	1.84281463128002e-10	No adjustment	1.78971363573169	2.8604192640683	0	2.27682222055701	Dataset 1
salmeterol	GIU	0.0105174921971778	1 model per HOI	1.11244773239382	3.70248286003123	0	2.02948729039349	Dataset 1
salmeterol	GIU	0.0104109189782328	1-se	1.11220492422937	3.64439708707236	0	2.01328497388945	Dataset 1
sertraline	GIU	0.128928701713222	1-se	0.874669589254517	1.6481720289438	1	1.20066896002897	Dataset 1
sertraline	GIU	0.0989611751402006	No screening	0.894530310946511	1.71298850679977	1	1.23786919407319	Dataset 1
sertraline	GIU	1.27293907206116e-05	Only demographic	1.37017221582738	2.3712986126667	1	1.80252253092878	Dataset 1
sertraline	GIU	0.0945049463210028	1 model per HOI	0.899693000211746	1.70787415312296	1	1.23958155068849	Dataset 1
sertraline	GIU	1.4832727141204e-08	No adjustment	1.80203403560673	3.16953694449415	1	2.4119904911291	Dataset 1
sertraline	GIU	0.101544346226347	ICD-9	0.894996661167263	1.68521995977032	1	1.22811491210182	Dataset 1
sertraline	GIU	0.0283714078172247	1-step LASSO	0.991113658084868	1.87949206604121	1	1.36484074415867	Dataset 1
sertraline	GIU	0.0313582610026759	2-step LASSO	0.983847519008808	1.87763350520547	1	1.35915601227534	Dataset 1
simethicone	AKI	0.373825098454408	1-step LASSO	0.71043478372719	1.60988782933849	0	1.06944860178558	Dataset 1
simethicone	AKI	4.85494533464248e-10	Only demographic	1.88279487341911	3.42067884139781	0	2.53780152616334	Dataset 1
simethicone	AKI	0.573518458829728	1 model per HOI	0.636686866028656	1.45276464735096	0	0.961746416889145	Dataset 1
simethicone	AKI	1.17456233232537e-13	No adjustment	2.37967539083914	4.2353001224372	0	3.19112287801971	Dataset 1
simethicone	AKI	0.451972541016669	1-se	0.681361749364949	1.54343061393962	0	1.02549236132568	Dataset 1
simethicone	AKI	0.362225967584809	2-step LASSO	0.714100988094728	1.62323609894199	0	1.07664037736168	Dataset 1
simethicone	AKI	0.704174008781975	ICD-9	0.57246804309011	1.37447519833314	0	0.887041784283957	Dataset 1
simethicone	AKI	0.539528874462735	No screening	0.648252663483647	1.47948012816322	0	0.97932473350413	Dataset 1
simethicone	AMI	0.154513256358255	ICD-9	0.790051836579103	2.10486685830895	0	1.28955570921208	Dataset 1
simethicone	AMI	0.588417723739484	1-se	0.577550302986374	1.54741674117366	0	0.945362897363249	Dataset 1
simethicone	AMI	0.306237934361214	Only demographic	0.739569362846342	1.668581068562	0	1.11086967630495	Dataset 1
simethicone	AMI	0.57799994920047	No screening	0.580336999299722	1.56025831239874	0	0.951564830765582	Dataset 1
simethicone	AMI	0.0563140413180482	No adjustment	0.920283907103785	2.10922341003936	0	1.41813275039333	Dataset 1
simethicone	AMI	0.417438013459683	2-step LASSO	0.644382807335361	1.72299737933455	0	1.05369345083239	Dataset 1
simethicone	AMI	0.435105233591034	1-step LASSO	0.637539124301308	1.70236157911387	0	1.04178793926233	Dataset 1
simethicone	AMI	0.522931285877752	1 model per HOI	0.603028681356011	1.61115855888988	0	0.985684950287267	Dataset 1
simethicone	GIU	0.230168352148012	No screening	0.660106385689058	2.5027152256992	0	1.28532420114354	Dataset 1
simethicone	GIU	0.357834598662855	ICD-9	0.602114932225141	2.09365798362566	0	1.1227745699442	Dataset 1
simethicone	GIU	6.41002839008031e-06	Only demographic	1.8430938789106	4.99679183585507	0	3.03472510235358	Dataset 1
simethicone	GIU	0.217235932785536	1-se	0.683678117138805	2.42222241682536	0	1.28686458542714	Dataset 1
simethicone	GIU	0.0928099209718167	1-step LASSO	0.810447920581483	2.95808432241536	0	1.54834533874269	Dataset 1
simethicone	GIU	0.0928099209718167	2-step LASSO	0.810447920581483	2.95808432241536	0	1.54834533874269	Dataset 1
simethicone	GIU	0.370359292433616	1 model per HOI	0.575722502911141	2.17370091594162	0	1.11868160434779	Dataset 1
simethicone	GIU	2.9058322048433e-05	No adjustment	1.94048130677264	5.55407331988108	0	3.39091586483054	Dataset 1
sitagliptin	ALI	0.545377754204529	1 model per HOI	0.63527759536686	1.49753469075593	0	0.975371845668042	Dataset 1
sitagliptin	ALI	0.558771310766947	No screening	0.631361532197084	1.48491827702949	0	0.968256308305188	Dataset 1
sitagliptin	ALI	0.0677935299214324	No adjustment	0.907411750226822	1.95642047189942	0	1.35648840295666	Dataset 1
sitagliptin	ALI	0.508621193358007	1-se	0.651906041293396	1.51971397842119	0	0.995344525061949	Dataset 1
sitagliptin	ALI	0.423322678191351	1-step LASSO	0.682803493202443	1.5921585912486	0	1.04265595851979	Dataset 1
sitagliptin	ALI	0.413999355815593	2-step LASSO	0.684102108315092	1.6069093767686	0	1.04847035843589	Dataset 1
sitagliptin	ALI	0.323386449404455	Only demographic	0.754262690999505	1.5748007778407	0	1.08986855743353	Dataset 1
sitagliptin	ALI	0.564514449505531	ICD-9	0.615302058991316	1.50879335157243	0	0.96351629763846	Dataset 1
sitagliptin	AMI	0.632145062059502	1-se	0.771246575033907	1.20132503834455	0	0.962557957385275	Dataset 1
sitagliptin	AMI	0.735358744845354	ICD-9	0.731733505512327	1.17415901146076	0	0.926915038978802	Dataset 1
sitagliptin	AMI	0.623263594120361	1 model per HOI	0.772477737630487	1.20544147900267	0	0.964974977160513	Dataset 1
sitagliptin	AMI	0.526489320560294	2-step LASSO	0.793776422140449	1.24086302609307	0	0.992455446465244	Dataset 1
sitagliptin	AMI	4.56245630738872e-05	Only demographic	1.21021279856866	1.77498204339027	0	1.46564183419431	Dataset 1
sitagliptin	AMI	0.540824211883902	1-step LASSO	0.790784852998128	1.2354014966986	0	0.988401128571023	Dataset 1
sitagliptin	AMI	0.661550181438156	No screening	0.762227478070502	1.19279946026136	0	0.953511680284449	Dataset 1
sitagliptin	AMI	3.5960042306274e-20	No adjustment	2.17651889043923	3.19898994674493	0	2.64610405799609	Dataset 1
sitagliptin	GIU	0.766541179969557	ICD-9	0.538318111630747	1.32844727780465	0	0.845651955587408	Dataset 1
sitagliptin	GIU	0.474737353595498	No screening	0.636857777254095	1.61827251404127	0	1.01518935981605	Dataset 1
sitagliptin	GIU	0.200102407930847	2-step LASSO	0.768654807089816	1.93252887559789	0	1.21878940349356	Dataset 1
sitagliptin	GIU	0.478979874645074	1-se	0.637446800452336	1.60829574252986	0	1.01252307393796	Dataset 1
sitagliptin	GIU	0.451709355246061	1 model per HOI	0.645000732975424	1.64277008738052	0	1.02936286627726	Dataset 1
sitagliptin	GIU	0.225144575098434	1-step LASSO	0.755923975147459	1.87838668169006	0	1.19160292349725	Dataset 1
sitagliptin	GIU	0.002234954062621	No adjustment	1.22541135449333	2.7574683247661	0	1.87565165556412	Dataset 1
sitagliptin	GIU	0.0384859383261401	Only demographic	0.962793903642846	2.09276540022411	0	1.41947235587399	Dataset 1
sucralfate	AMI	0.136113552738028	No adjustment	0.772537334510752	2.35378358172037	0	1.39353969039803	Dataset 1
sucralfate	AMI	0.819073524352594	ICD-9	0.375222205190146	1.43011896108618	0	0.732538319996298	Dataset 1
sucralfate	AMI	0.50396084522144	1 model per HOI	0.541894021293997	1.83401728287075	0	0.996916747044365	Dataset 1
sucralfate	AMI	0.382568684824416	1-step LASSO	0.594734071140528	2.02696033950876	0	1.09795372159141	Dataset 1
sucralfate	AMI	0.382568684824416	2-step LASSO	0.594734071140528	2.02696033950876	0	1.09795372159141	Dataset 1
sucralfate	AMI	0.497277867219779	No screening	0.539500885239817	1.86157460236259	0	1.00215824394882	Dataset 1
sucralfate	AMI	0.543608266768356	1-se	0.525841149267839	1.7766331888768	0	0.966554104986557	Dataset 1
sucralfate	AMI	0.562948394648786	Only demographic	0.560983427734909	1.63491400993608	0	0.957684533312387	Dataset 1
sumatriptan	AMI	0.132262088977342	1 model per HOI	0.698600657426349	3.69426883078314	1	1.60649264981038	Dataset 1
sumatriptan	AMI	0.103901762933107	2-step LASSO	0.738678321950483	4.02474734461041	1	1.72423711095414	Dataset 1
sumatriptan	AMI	0.0966807399983393	1-step LASSO	0.75371151590827	4.04885221093533	1	1.74690198282348	Dataset 1
sumatriptan	AMI	0.153150805763495	ICD-9	0.667404061461075	3.62321853151918	1	1.55504043789766	Dataset 1
sumatriptan	AMI	0.552315551139527	No adjustment	0.418826987301385	2.06126520421751	1	1.0008685904198	Dataset 1
sumatriptan	AMI	0.387421952330224	Only demographic	0.52965494218966	2.34604790274166	1	1.11471784156387	Dataset 1
sumatriptan	AMI	0.112212968576655	1-se	0.73152616491793	3.78868652128423	1	1.66478927224778	Dataset 1
sumatriptan	AMI	0.14396827442943	No screening	0.678095216367786	3.70089776193983	1	1.58415942020923	Dataset 1
telmisartan	AKI	0.00712486187346217	No screening	1.09479825165871	2.25630298767751	1	1.57168589932011	Dataset 1
telmisartan	AKI	0.00565957626778379	1-se	1.11027605666953	2.27183399355478	1	1.58819485195356	Dataset 1
telmisartan	AKI	2.89522128689157e-05	Only demographic	1.3284639676598	2.27997192581409	1	1.74036218952262	Dataset 1
telmisartan	AKI	1.46648336757558e-14	No adjustment	2.37248514623942	4.09820718808261	1	3.13238440849076	Dataset 1
telmisartan	AKI	0.0052815631485349	1 model per HOI	1.11648331987011	2.30209590520001	1	1.60320044875776	Dataset 1
telmisartan	AKI	0.000177571134093002	1-step LASSO	1.34094367555828	2.73750203451602	1	1.91594259830825	Dataset 1
telmisartan	AKI	0.000178348525948224	2-step LASSO	1.34089597685853	2.73855590951857	1	1.91627727677276	Dataset 1
telmisartan	AKI	0.00252373746148105	ICD-9	1.17159929655005	2.44462372877242	1	1.69237095252765	Dataset 1
temazepam	AKI	0.922618708640602	1 model per HOI	0.396220120775417	1.15832502362608	0	0.677459726299884	Dataset 1
temazepam	AKI	0.69765865353114	1-step LASSO	0.509954426628403	1.4799665315178	0	0.868743623866895	Dataset 1
temazepam	AKI	0.688035332736466	2-step LASSO	0.51376095142365	1.49103226040473	0	0.875233770320187	Dataset 1
temazepam	AKI	0.930974047564154	ICD-9	0.365428660812723	1.14961918038565	0	0.64815414642888	Dataset 1
temazepam	AKI	1.78272081993766e-05	No adjustment	1.66540396184762	3.87519147243327	0	2.57365783660462	Dataset 1
temazepam	AKI	0.834428077414797	No screening	0.44998875158531	1.3088441524558	0	0.767440646684367	Dataset 1
temazepam	AKI	0.916067574045505	1-se	0.40434043825474	1.17060594657556	0	0.687984971828577	Dataset 1
temazepam	AKI	0.0230010578700434	Only demographic	1.00749292858053	2.30216675573563	0	1.52296314033427	Dataset 1
temazepam	AMI	0.432220268034869	Only demographic	0.644443004372508	1.68744514324122	0	1.04281456540661	Dataset 1
temazepam	AMI	0.62734379730715	1 model per HOI	0.532583868112977	1.56968924110152	0	0.91432552614546	Dataset 1
temazepam	AMI	0.580486115279064	No screening	0.54775442379872	1.63047901041171	0	0.945040787936676	Dataset 1
temazepam	AMI	0.514537854963077	1-step LASSO	0.577482299056537	1.69728203347035	0	0.990025419287714	Dataset 1
temazepam	AMI	0.00865854978513901	No adjustment	1.12450403181576	3.0914026300808	0	1.91061603002084	Dataset 1
temazepam	AMI	0.625084868388469	1-se	0.533741155933813	1.57167668590269	0	0.915897664091314	Dataset 1
temazepam	AMI	0.514537854963077	2-step LASSO	0.577482299056537	1.69728203347035	0	0.990025419287714	Dataset 1
temazepam	AMI	0.419840782009875	ICD-9	0.594523721836032	1.89590017809125	0	1.06167680115391	Dataset 1
valproate	ALI	0.438115834118741	No adjustment	0.631366794925806	1.66836186839932	1	1.05740626526311	Dataset 1
valproate	ALI	0.988691407730255	1-se	0.311424798822002	0.91574712153187	1	0.534028429107375	Dataset 1
valproate	ALI	0.995460594998534	1 model per HOI	0.275410051575044	0.832606396172049	1	0.478861327015928	Dataset 1
valproate	ALI	0.982523407025343	ICD-9	0.315891614087954	0.958696490532468	1	0.550312803607874	Dataset 1
valproate	ALI	0.645678600196098	Only demographic	0.579249618192795	1.44940923439872	1	0.916280385924838	Dataset 1
valproate	ALI	0.970273151461954	1-step LASSO	0.346700789551739	1.02091809612997	1	0.594939585164678	Dataset 1
valproate	ALI	0.988615655051843	No screening	0.303862835088166	0.914655472344961	1	0.527190482611025	Dataset 1
valproate	ALI	0.966277209210494	2-step LASSO	0.346279193089567	1.03742837684349	1	0.599366216283154	Dataset 1
vitamin a	AKI	0.53494003152282	ICD-9	0.434455427589285	2.14310635790382	0	0.96492703822228	Dataset 1
vitamin a	AKI	0.749649533084318	No screening	0.353702327240172	1.66158291599864	0	0.766619686866461	Dataset 1
vitamin a	AKI	0.707468945535804	1 model per HOI	0.376278057377921	1.73585399902698	0	0.808185480348149	Dataset 1
vitamin a	AKI	0.705498100873086	1-se	0.378889732915116	1.73511400531891	0	0.810812482669427	Dataset 1
vitamin a	AKI	0.691381060884272	2-step LASSO	0.38136179573036	1.77229043275656	0	0.822121561566036	Dataset 1
vitamin a	AKI	0.69465164824	1-step LASSO	0.38017294244085	1.76528894630255	0	0.819216145455001	Dataset 1
vitamin a	AKI	0.919839932859244	No adjustment	0.404415718532567	1.20284836143407	0	0.721892716248406	Dataset 1
vitamin a	AKI	0.0826183921481581	Only demographic	0.848825539952538	2.6084273218892	0	1.48798512422993	Dataset 1
vitamin a	AMI	0.668633305927505	2-step LASSO	0.298436794497652	2.15760286146947	0	0.802438833666411	Dataset 1
vitamin a	AMI	0.78755302115452	ICD-9	0.227322926742385	1.86666973488858	0	0.651411411779303	Dataset 1
vitamin a	AMI	0.858132478549874	Only demographic	0.239335734538624	1.52011838839481	0	0.603173814975534	Dataset 1
vitamin a	AMI	0.694486872887572	No screening	0.283624934219765	2.09772942636702	0	0.771341928436547	Dataset 1
vitamin a	AMI	0.675169969373941	1 model per HOI	0.292278509917893	2.15367979964126	0	0.793394178627126	Dataset 1
vitamin a	AMI	0.668633305927505	1-step LASSO	0.298436794497652	2.15760286146947	0	0.802438833666411	Dataset 1
vitamin a	AMI	0.999922951430539	No adjustment	0.0860697846671029	0.635610164855099	0	0.267891577606708	Dataset 1
vitamin a	AMI	0.706157153581624	1-se	0.279424803010471	2.05947798338791	0	0.758596882285031	Dataset 1
abacavir	ALI	0.000786048428797867	No adjustment	1.36479880787973	3.3640271763507	1	2.19245836480071	Dataset 2
abacavir	ALI	0.388495854654188	Only demographic	0.610765574126946	1.93405148715116	1	1.08685420684697	Dataset 2
abacavir	ALI	0.755135932401326	1 model per HOI	0.39584827135183	1.55852259672051	1	0.785454311704111	Dataset 2
abacavir	GIU	0.860734278890319	1 model per HOI	0.312655018886827	1.39760909466211	0	0.66103668422258	Dataset 2
abacavir	GIU	0.803122123620503	Only demographic	0.366286826114017	1.48485352692305	0	0.737483752784322	Dataset 2
abacavir	GIU	0.0511667604406131	No adjustment	0.899799017744401	2.84339502828528	0	1.66695146135399	Dataset 2
acarbose	AKI	6.46065210779168e-12	No adjustment	2.96548647761092	6.84896691625354	0	4.52659245027273	Dataset 2
acarbose	AKI	0.000250385305519019	1 model per HOI	1.45674052409145	3.84258321774726	0	2.36593463360384	Dataset 2
acarbose	AKI	8.15421602373689e-06	Only demographic	1.64296561447505	3.76069136988635	0	2.48569640289725	Dataset 2
acarbose	AMI	0.00159516981096227	No adjustment	1.34466275030655	3.96052286279803	0	2.36201548052243	Dataset 2
acarbose	AMI	0.183607158737875	Only demographic	0.758479294489668	2.11177231411991	0	1.26559692435486	Dataset 2
acarbose	AMI	0.418624429540031	1 model per HOI	0.5781089267405	1.96659851619916	0	1.06625895425518	Dataset 2
acetazolamide	ALI	0.742371918053524	1 model per HOI	0.245176866739226	2.02389733373575	1	0.704423741001967	Dataset 2
acetazolamide	ALI	0.756078835732393	No adjustment	0.20810544966639	2.03475085786682	1	0.775494567020548	Dataset 2
acetazolamide	ALI	0.766420948121202	Only demographic	0.253023354746142	1.87860335032138	1	0.689442181720597	Dataset 2
acetazolamide	AMI	0.694229229800013	Only demographic	0.501369227723604	1.50116659772854	0	0.867547542090708	Dataset 2
acetazolamide	AMI	0.703973133128456	1 model per HOI	0.457354425017641	1.56263454653705	0	0.845386198458524	Dataset 2
acetazolamide	AMI	0.494078795465933	No adjustment	0.561380332405059	1.76660311125307	0	1.03213243465187	Dataset 2
acyclovir	AKI	0	Only demographic	2.50275387533394	4.11261921411016	1	3.20825087483617	Dataset 2
acyclovir	AKI	7.93618668948658e-32	No adjustment	3.39781770509393	5.384060698107	1	4.28393952498239	Dataset 2
acyclovir	AKI	0.00708663730994785	1 model per HOI	1.08656640912603	2.10289279771951	1	1.51159937681751	Dataset 2
adenosine	AKI	6.97867396548535e-06	Only demographic	1.7967563253059	4.70800965203955	0	2.90846112607738	Dataset 2
adenosine	AKI	1.98679399984454e-09	No adjustment	2.78962166577131	7.3706475104332	0	4.56169678655947	Dataset 2
adenosine	AKI	0.00813083415848603	1 model per HOI	1.15762095385549	4.2267599530368	0	2.21200946845909	Dataset 2
allopurinol	AKI	0.00688126004163292	1 model per HOI	1.03781316730295	1.38556846952179	1	1.19915019987886	Dataset 2
allopurinol	AKI	3.88660300535299e-167	No adjustment	4.1025641025641	5.01550451317677	1	4.53727045896874	Dataset 2
allopurinol	AKI	0	Only demographic	2.11259333055187	2.6065956137332	1	2.346630884698	Dataset 2
allopurinol	ALI	1.37260123908593e-05	No adjustment	1.29317017570988	1.96915372212796	1	1.6035564052106	Dataset 2
allopurinol	ALI	0.0151277343721634	Only demographic	1.02243136779351	1.55697487484647	1	1.26170517590656	Dataset 2
allopurinol	ALI	0.295020163240008	1 model per HOI	0.83659724962261	1.36846043106427	1	1.06997674406771	Dataset 2
amlodipine	AMI	0.956993322579998	1 model per HOI	0.875818459277531	1.00880737020687	1	0.939963891158805	Dataset 2
amlodipine	AMI	0.00860485534571287	Only demographic	1.01309221939882	1.14312324171684	1	1.07614555799728	Dataset 2
amlodipine	AMI	7.62798503153273e-75	No adjustment	1.68259813907663	1.89418045887076	1	1.78573311964245	Dataset 2
amylases	AKI	0.83372231129967	1 model per HOI	0.394812923474648	1.36948640142735	0	0.735316890739161	Dataset 2
amylases	AKI	0.56374873523883	Only demographic	0.594109694915943	1.55562416186744	0	0.9613591400777	Dataset 2
amylases	AKI	0.000227338707782102	No adjustment	1.28672391008221	2.36163264364467	0	1.75549798733609	Dataset 2
amylases	ALI	7.17419346152326e-10	Only demographic	2.93878919131214	8.25464618274506	0	4.92530861773729	Dataset 2
amylases	ALI	5.76849583508615e-14	No adjustment	3.18169905936678	6.38398053757649	0	4.55722883144489	Dataset 2
amylases	ALI	4.42237439080007e-06	1 model per HOI	2.1228386147072	6.96436273309742	0	3.84502511521667	Dataset 2
amylases	AMI	0.999957458953563	No adjustment	0.180822272228666	0.666973351953499	0	0.366700760049107	Dataset 2
amylases	AMI	0.906647677308627	Only demographic	0.245704031227711	1.31477613786921	0	0.568371179104348	Dataset 2
amylases	AMI	0.848704411444144	1 model per HOI	0.233651355549224	1.5708914736344	0	0.60583902336792	Dataset 2
amylases	GIU	0.0885504858070221	1 model per HOI	0.788758543044272	3.62196726975172	0	1.69022413503163	Dataset 2
amylases	GIU	0.000604894664139377	Only demographic	1.54427570605845	5.86440860843078	0	3.00936268076809	Dataset 2
amylases	GIU	6.20052429105817e-09	No adjustment	2.56334748342818	5.83431668614148	0	3.93805127812483	Dataset 2
benzocaine	AKI	0.150904549112314	1 model per HOI	0.803985937466399	2.02182062282413	0	1.2749569988161	Dataset 2
benzocaine	AKI	4.50864144130314e-07	Only demographic	1.74042356396245	3.63261175049877	0	2.51441505907337	Dataset 2
benzocaine	AKI	1.1961020705204e-14	No adjustment	2.86622721896784	5.6690213693226	0	4.04676769304398	Dataset 2
benzocaine	ALI	0.613206299569008	1 model per HOI	0.435923263202085	1.85474098021277	0	0.899180037861709	Dataset 2
benzocaine	ALI	0.00321346650237385	No adjustment	1.31791606420094	4.50880568261892	0	2.54354197496146	Dataset 2
benzocaine	ALI	0.0291856130458319	Only demographic	0.979610616237878	3.26572152340505	0	1.78861272331495	Dataset 2
benzonatate	AKI	0.179800203942826	1 model per HOI	0.7858338088648	1.94265600990122	0	1.23555848569575	Dataset 2
benzonatate	AKI	2.83081678770909e-08	No adjustment	1.98716272839239	4.10063864066042	0	2.8742724653078	Dataset 2
benzonatate	AKI	0.000616554809435899	Only demographic	1.2674036426333	2.63197499500051	0	1.82641033067145	Dataset 2
benzonatate	ALI	0.00893331827290171	No adjustment	1.16398779670904	4.1796543131968	0	2.31163103907692	Dataset 2
benzonatate	ALI	0.0675912976802511	1 model per HOI	0.843526322023227	3.52987375168899	0	1.72555539550851	Dataset 2
benzonatate	ALI	0.0293130663544875	Only demographic	0.978518798622785	3.36136210353554	0	1.81360304567669	Dataset 2
benzonatate	AMI	0.969237583402457	1 model per HOI	0.283333567383332	1.0301689906831	0	0.540260543754519	Dataset 2
benzonatate	AMI	0.916974428973649	Only demographic	0.372654732976981	1.1849150350896	0	0.664502969144399	Dataset 2
benzonatate	AMI	0.660051001667509	No adjustment	0.474333964865325	1.62304785136051	0	0.915537430242023	Dataset 2
candesartan	AKI	5.3874895083005e-13	No adjustment	1.83874242379982	2.83490191984802	1	2.28985180826168	Dataset 2
candesartan	AKI	0.0537393661299116	1 model per HOI	0.951685893801965	1.65626817521669	1	1.25548678157392	Dataset 2
candesartan	AKI	0.00110988830199188	Only demographic	1.1314584411383	1.757631698214	1	1.41020821914938	Dataset 2
captopril	AKI	0.0151750941414796	1 model per HOI	1.02566621254072	1.66310932255472	1	1.30606088675294	Dataset 2
captopril	AKI	6.05985981046172e-31	No adjustment	2.69999695204607	3.94143602541083	1	3.26752341361821	Dataset 2
captopril	AKI	2.25054719305007e-09	Only demographic	1.47525681547212	2.17969078844783	1	1.79321044255253	Dataset 2
captopril	ALI	0.884488459770012	1 model per HOI	0.463338195117123	1.20406237393654	1	0.746919063318239	Dataset 2
captopril	ALI	0.43596470188631	No adjustment	0.639424718077508	1.65278671197121	1	1.05717642906885	Dataset 2
captopril	ALI	0.851380677926913	Only demographic	0.497073950553216	1.23817339608139	1	0.784514972107015	Dataset 2
carbamazepine	ALI	0.529060286717081	1 model per HOI	0.526310247047308	1.81452578852697	1	0.977242813242103	Dataset 2
carbamazepine	ALI	0.677140574393857	No adjustment	0.503702860089561	1.51758189507671	1	0.908730906425476	Dataset 2
carbamazepine	ALI	0.6559925230668	Only demographic	0.532252640439825	1.51614479161417	1	0.898316240878304	Dataset 2
celecoxib	ALI	0.903689222825061	Only demographic	0.503335850161398	1.14826697308845	1	0.760239391975798	Dataset 2
celecoxib	ALI	0.733584336764935	No adjustment	0.567822425011925	1.34182335038673	1	0.893226282662316	Dataset 2
celecoxib	ALI	0.810241230039382	1 model per HOI	0.504180488027095	1.29799901893632	1	0.808965870000709	Dataset 2
celecoxib	AMI	0.440903625501216	1 model per HOI	0.790758136286289	1.31429972067323	1	1.01945730545283	Dataset 2
celecoxib	AMI	0.00666993863001923	No adjustment	1.06462814911751	1.68636067714932	1	1.34668426472739	Dataset 2
celecoxib	AMI	0.914186257315388	Only demographic	0.680772062601298	1.07093835635962	1	0.853852981360248	Dataset 2
chlorothiazide	AMI	0.861675835820473	No adjustment	0.209893812509104	1.63670962430743	0	0.667426304656074	Dataset 2
chlorothiazide	AMI	0.774912251702448	Only demographic	0.268776209839046	1.79148188522499	0	0.693907566687438	Dataset 2
chlorothiazide	AMI	0.915868708099812	1 model per HOI	0.155854707399044	1.38293381340046	0	0.464259350837193	Dataset 2
ciprofloxacin	ALI	1.25206611745199e-09	Only demographic	1.79325247094757	3.17782183820212	1	2.38718178268583	Dataset 2
ciprofloxacin	ALI	0.000596671103990531	1 model per HOI	1.25782937512751	2.53856282555089	1	1.78691882652364	Dataset 2
ciprofloxacin	ALI	2.33968033720461e-16	No adjustment	2.74991337598278	4.76252319929924	1	3.64513901462316	Dataset 2
citalopram	GIU	3.67430377070289e-08	No adjustment	1.54368608548169	2.4227068048327	1	1.94490336902443	Dataset 2
citalopram	GIU	0.221801031085556	1 model per HOI	0.853634737245052	1.43528361314433	1	1.10689111929701	Dataset 2
citalopram	GIU	0.000825570084785676	Only demographic	1.144558331737	1.78781638266433	1	1.43047549311212	Dataset 2
clindamycin	AMI	0.234261286145685	1 model per HOI	0.675752770821866	2.34429325282814	0	1.25863523755599	Dataset 2
clindamycin	AMI	0.741911132162057	No adjustment	0.484180920732667	1.45131576631966	0	0.867229926484005	Dataset 2
clindamycin	AMI	0.500981365692169	Only demographic	0.586513449211021	1.70271158983964	0	0.999331400271415	Dataset 2
clopidogrel	GIU	0.0346194397518678	No adjustment	0.986922837516263	1.4004567195525	1	1.17971406730833	Dataset 2
clopidogrel	GIU	0.995357799351151	Only demographic	0.666232387045153	0.944490468817442	1	0.793252885013121	Dataset 2
clopidogrel	GIU	0.606972221504536	1 model per HOI	0.797197316075842	1.1870973627354	1	0.972805649394253	Dataset 2
clozapine	AKI	0.389290190924738	No adjustment	0.505100686489515	2.39428257558461	0	1.16721856842615	Dataset 2
clozapine	AKI	0.28327294038466	Only demographic	0.597031430866688	2.56540029169464	0	1.23758822186391	Dataset 2
clozapine	AKI	0.184789172373107	1 model per HOI	0.628872355986894	3.48012216025855	0	1.47937575417606	Dataset 2
cyclosporine	AKI	2.84617104250761e-87	No adjustment	5.35657598184768	7.60900664159273	1	6.38465083587674	Dataset 2
cyclosporine	AKI	0	Only demographic	3.85990770491057	5.57604352344009	1	4.63929017836167	Dataset 2
cyclosporine	AKI	0.000818687002030583	1 model per HOI	1.16742806043339	1.94463767260651	1	1.5067264470954	Dataset 2
cyclosporine	ALI	0.0463070209359477	1 model per HOI	0.948401334359743	2.00070730450512	1	1.37748810421576	Dataset 2
cyclosporine	ALI	1.32495703479373e-12	No adjustment	2.34637769664849	4.16172392655483	1	3.15078737801405	Dataset 2
cyclosporine	ALI	2.65230623019974e-08	Only demographic	1.6731855344307	2.98736532935684	1	2.23571385806406	Dataset 2
darbepoetin alfa	AKI	1.17084637734265e-134	No adjustment	8.33002211831149	11.9925203257589	0	9.98478847896522	Dataset 2
darbepoetin alfa	AKI	0.000627718440764369	1 model per HOI	1.17284714651201	1.9214636184311	0	1.50119389886968	Dataset 2
darbepoetin alfa	AKI	0	Only demographic	4.86072953828782	7.16238741868397	0	5.90037524998692	Dataset 2
darbepoetin alfa	AMI	1.54719949689135e-10	No adjustment	1.65491339858358	2.52613350016329	1	2.05196262468584	Dataset 2
darbepoetin alfa	AMI	0.0545599156483769	1 model per HOI	0.954558136109692	1.58883520708279	1	1.23151758974787	Dataset 2
darbepoetin alfa	AMI	0.000289174566334593	Only demographic	1.17564611890476	1.80388774801074	1	1.4562738856028	Dataset 2
darifenacin	AKI	0.000904466209956196	No adjustment	1.31136878179894	3.11179927720217	0	2.04706112472247	Dataset 2
darifenacin	AKI	0.320321650897602	Only demographic	0.723118302074841	1.69363496687978	0	1.10666094246824	Dataset 2
darifenacin	AKI	0.414283842690498	1 model per HOI	0.616612242349166	1.82873246110338	0	1.06189397940551	Dataset 2
darifenacin	AMI	0.955045412070706	Only demographic	0.325084002326888	1.08455598078494	0	0.593777566923114	Dataset 2
darifenacin	AMI	0.552520210648204	No adjustment	0.497995310535104	1.80873714490533	0	0.993865332091894	Dataset 2
darifenacin	AMI	0.879494280799552	1 model per HOI	0.348209684115245	1.30371482717222	0	0.673770085523245	Dataset 2
darunavir	AKI	2.00102855441031e-06	Only demographic	1.80202622638272	4.30427906825287	0	2.78503568498894	Dataset 2
darunavir	AKI	0.0368122864475431	1 model per HOI	0.952506149518438	2.90551838060907	0	1.66358772689299	Dataset 2
darunavir	AKI	6.76368455213578e-08	No adjustment	2.16942486524251	5.11688520875785	0	3.35883118736691	Dataset 2
dicyclomine	AKI	0.324705773896987	1 model per HOI	0.578697041939772	2.40443809139457	0	1.17959366352035	Dataset 2
dicyclomine	AKI	0.242700438766651	Only demographic	0.697819496015413	2.13291076861082	0	1.21999455638042	Dataset 2
dicyclomine	AKI	0.0234972646272463	No adjustment	1.00794330815552	3.07653796393895	0	1.80447598921645	Dataset 2
dicyclomine	AMI	0.887787955818638	No adjustment	0.233325187076134	1.4867077637711	0	0.654373069159915	Dataset 2
dicyclomine	AMI	0.970068692872455	1 model per HOI	0.167264965810091	1.03704986456958	0	0.416487827121743	Dataset 2
dicyclomine	AMI	0.934161177861242	Only demographic	0.226369953115257	1.21390491661985	0	0.52420568392723	Dataset 2
diltiazem	ALI	0.361641137132836	1 model per HOI	0.83537671426726	1.29588149136479	1	1.04045625681048	Dataset 2
diltiazem	ALI	0.000584290821045612	No adjustment	1.14361865579822	1.68639473801438	1	1.39459801938521	Dataset 2
diltiazem	ALI	0.075207192220959	Only demographic	0.949650099909558	1.39985257756321	1	1.152983148247	Dataset 2
dipyridamole	AMI	0.0488127836978403	1 model per HOI	0.957547266826162	1.67686915689006	1	1.26715487530339	Dataset 2
dipyridamole	AMI	2.87193657836055e-11	No adjustment	1.84823922970998	2.99457262208443	1	2.36288386614461	Dataset 2
dipyridamole	AMI	0.00684044985840793	Only demographic	1.06391039609894	1.71993756823409	1	1.35272297958059	Dataset 2
efavirenz	ALI	0.955111999929679	1 model per HOI	0.273609146904682	1.09785221123792	1	0.548071534513722	Dataset 2
efavirenz	ALI	0.495724784055629	Only demographic	0.57458069770982	1.75103589898918	1	1.00305105979514	Dataset 2
efavirenz	ALI	0.03605825027522	No adjustment	0.950414389420404	2.91638261705465	1	1.72841106795206	Dataset 2
enalaprilat	AKI	7.93921614320327e-15	No adjustment	1.84446161579628	2.73162616964414	1	2.25011714334641	Dataset 2
enalaprilat	AKI	0.125519638167317	1 model per HOI	0.901317435936206	1.48822615939897	1	1.15817277902853	Dataset 2
enalaprilat	AKI	0.00398486211465843	Only demographic	1.07344949482575	1.60250642023662	1	1.3115676525662	Dataset 2
endopeptidases	AKI	0.902717925664384	1 model per HOI	0.239899944597776	1.33706318318756	0	0.56635799947597	Dataset 2
endopeptidases	AKI	0.480945539386827	Only demographic	0.531984866756253	1.93998730868868	0	1.01589560975603	Dataset 2
endopeptidases	AKI	0.00128662693522733	No adjustment	1.2844642322611	3.09130618367726	0	2.02043063375557	Dataset 2
endopeptidases	AMI	0.09761325929771	1 model per HOI	0.621810066884213	10.2454668012129	0	2.52403137795911	Dataset 2
endopeptidases	AMI	0.99499567646845	No adjustment	0.148644869008829	0.922895679267814	0	0.412617572735351	Dataset 2
endopeptidases	AMI	0.267834850114275	Only demographic	0.428619355568921	5.10394552307597	0	1.47907060039733	Dataset 2
entecavir	AMI	0.847422843148719	1 model per HOI	0.0358798781741886	2.83383578710262	0	0.318869382046784	Dataset 2
entecavir	AMI	0.996732657887867	No adjustment	0.00419670185289499	0.981748234482521	0	0.168718920663241	Dataset 2
entecavir	AMI	0.97645068940298	Only demographic	0.0183916839953944	0.974555412896327	0	0.133879480093069	Dataset 2
epoetin alfa	AMI	0.937010000852488	1 model per HOI	0.427290996039596	1.11039434818778	1	0.68881166296303	Dataset 2
epoetin alfa	AMI	0.0296780674106949	No adjustment	0.982903993297152	2.32669161484926	1	1.5391849972461	Dataset 2
epoetin alfa	AMI	0.523228786135336	Only demographic	0.650297467959261	1.50002454364492	1	0.987654880314494	Dataset 2
escitalopram	GIU	0.547491418407549	1 model per HOI	0.748090747695582	1.29294109741916	1	0.983482217579272	Dataset 2
escitalopram	GIU	0.158580623000736	Only demographic	0.888217131770563	1.44146543215774	1	1.13151857770766	Dataset 2
escitalopram	GIU	0.00180146596316386	No adjustment	1.13591517292959	1.860485620747	1	1.46405305466527	Dataset 2
estradiol	AMI	0.985158830461751	1 model per HOI	0.0767854492134314	0.875402285982157	1	0.259264648133147	Dataset 2
estradiol	AMI	0.999090160849681	No adjustment	0.0518426529069321	0.767372966130325	1	0.255426991732348	Dataset 2
estradiol	AMI	0.996546347880807	Only demographic	0.0647152681357165	0.647000313213148	1	0.204623553760268	Dataset 2
estrogens, conjugated (usp)	AMI	0.431493061868435	1 model per HOI	0.622514348624326	1.76035715401477	1	1.04682739125305	Dataset 2
estrogens, conjugated (usp)	AMI	0.792660265949363	Only demographic	0.52960253260202	1.29958036391944	1	0.829615002306246	Dataset 2
estrogens, conjugated (usp)	AMI	0.317111624463586	No adjustment	0.694620727870039	1.77901550801027	1	1.13767226073678	Dataset 2
ferrous gluconate	AKI	8.31557045444242e-14	Only demographic	2.0167720688959	3.35164487626297	0	2.59990456965351	Dataset 2
ferrous gluconate	AKI	2.57732424838364e-41	No adjustment	4.3719911839363	7.0457261135888	0	5.55412248672963	Dataset 2
ferrous gluconate	AKI	0.229082380214097	1 model per HOI	0.819661452239091	1.55441278088719	0	1.12875694343866	Dataset 2
ferrous gluconate	ALI	1.28950137496247e-06	No adjustment	1.8992989707144	4.20602959872002	0	2.8738986231479	Dataset 2
ferrous gluconate	ALI	0.000821658936961178	Only demographic	1.27527406571694	2.84453579095957	0	1.90461616164895	Dataset 2
ferrous gluconate	ALI	0.399136066658243	1 model per HOI	0.660584143836293	1.71426503902934	0	1.06415050773642	Dataset 2
ferrous gluconate	AMI	0.933064357259426	1 model per HOI	0.486482849348719	1.10078495073185	0	0.731787537029854	Dataset 2
ferrous gluconate	AMI	0.0786522901892633	No adjustment	0.899578287153201	1.87206126332784	0	1.31505122822389	Dataset 2
ferrous gluconate	AMI	0.745658717644776	Only demographic	0.620604810325588	1.26676161225831	0	0.886655711143454	Dataset 2
ferrous gluconate	GIU	5.56138876972999e-09	No adjustment	2.52270806790084	5.65169767092407	0	3.84286109763054	Dataset 2
ferrous gluconate	GIU	4.2080500095576e-07	Only demographic	1.80467880590839	3.93840824397933	0	2.66600110407411	Dataset 2
ferrous gluconate	GIU	0.0951474542523243	1 model per HOI	0.856568708117939	2.17816237004619	0	1.36592303128016	Dataset 2
fluconazole	ALI	2.63346705211024e-25	No adjustment	3.60721011695845	5.97382893858833	1	4.66841850626161	Dataset 2
fluconazole	ALI	3.85913523359704e-13	Only demographic	2.05154034401502	3.52419503973329	1	2.68887119516545	Dataset 2
fluconazole	ALI	0.449187538830975	1 model per HOI	0.733948371663473	1.42253076681371	1	1.02179456836691	Dataset 2
fluoxetine	GIU	0.591019995612859	1 model per HOI	0.617417823080764	1.46353513687564	1	0.950585439722262	Dataset 2
fluoxetine	GIU	0.278337272860561	No adjustment	0.741563249070541	1.69008355445494	1	1.14346467707444	Dataset 2
fluoxetine	GIU	0.616320021482043	Only demographic	0.634783429482704	1.39831867991664	1	0.94214092743454	Dataset 2
fluticasone	ALI	0.918779315127477	Only demographic	0.628731265777682	1.08094589736249	0	0.824393402621532	Dataset 2
fluticasone	ALI	0.861653118280574	1 model per HOI	0.621429108124204	1.14584580856487	0	0.843837625888017	Dataset 2
fluticasone	ALI	0.025081762273632	No adjustment	0.999887722238656	1.34419127039702	0	1.16209206507011	Dataset 2
fluticasone	AMI	0.0853431120733298	No adjustment	0.970871816997898	1.17969280756904	0	1.07117712237042	Dataset 2
fluticasone	AMI	0.829285217076792	1 model per HOI	0.745678530629632	1.10701713516963	0	0.908558699663986	Dataset 2
fluticasone	AMI	0.517026957644322	Only demographic	0.837948683000962	1.18442845205515	0	0.996238054637785	Dataset 2
fluticasone	GIU	0.862494377034882	Only demographic	0.605897770739579	1.15324530848477	0	0.83591193407368	Dataset 2
fluticasone	GIU	0.0013334041391253	No adjustment	1.09720225633645	1.53289507406718	0	1.30090438443655	Dataset 2
fluticasone	GIU	0.895630191437295	1 model per HOI	0.546558611667996	1.14110918797748	0	0.789736065747642	Dataset 2
hydrochlorothiazide	AKI	0.0165833036499924	Only demographic	1.00486816759254	1.12386375778348	1	1.06270170551644	Dataset 2
hydrochlorothiazide	AKI	0	1 model per HOI	1.30112761446588	1.4981187463548	1	1.39615316875737	Dataset 2
hydrochlorothiazide	AKI	8.48107150083628e-107	No adjustment	1.7639075451037	1.96099461651138	1	1.86002741672981	Dataset 2
hyoscyamine	AKI	0.303592062231713	Only demographic	0.657515762623889	2.04920573944487	0	1.16076917367078	Dataset 2
hyoscyamine	AKI	0.13357712637806	No adjustment	0.783595165164568	2.32083849832643	0	1.38463226633581	Dataset 2
hyoscyamine	AKI	0.236642962625305	1 model per HOI	0.642905185960535	2.58977696661274	0	1.29034144408233	Dataset 2
hyoscyamine	AMI	0.987436222972955	1 model per HOI	0.06504231538003	0.833714998045558	0	0.232866386238848	Dataset 2
hyoscyamine	AMI	0.999555472964059	No adjustment	0.0482232108967147	0.711609334113719	0	0.237330307809705	Dataset 2
hyoscyamine	AMI	0.986132501193034	Only demographic	0.080916594360378	0.864452825850072	0	0.264477936041918	Dataset 2
ibuprofen	AKI	0.0429278832079989	1 model per HOI	0.983740903291937	1.28251325295003	1	1.12323672747152	Dataset 2
ibuprofen	AKI	0.861058349854151	Only demographic	0.849062126392976	1.04813323492336	1	0.943361136144147	Dataset 2
ibuprofen	AKI	0.879231449604887	No adjustment	0.851692942159184	1.04290914166842	1	0.94332567985233	Dataset 2
ibuprofen	ALI	0.718899304239141	1 model per HOI	0.767301067396421	1.15485610493736	1	0.941340704531421	Dataset 2
ibuprofen	ALI	0.973951348851229	Only demographic	0.696096856150606	1.00163848528429	1	0.835007425479469	Dataset 2
ibuprofen	ALI	0.722486258859855	No adjustment	0.788451660409632	1.13747022289711	1	0.95064361958973	Dataset 2
ibuprofen	GIU	0.165247612290867	Only demographic	0.90441253174039	1.34798828939021	1	1.1041455979914	Dataset 2
ibuprofen	GIU	0.113822027779208	No adjustment	0.923605947628133	1.3826676553208	1	1.13539538575479	Dataset 2
ibuprofen	GIU	0.594445767738901	1 model per HOI	0.770780669430342	1.22600178242614	1	0.972100033217372	Dataset 2
imipramine	AKI	0.350133628900521	No adjustment	0.524598971223746	2.49957270206908	0	1.21488910243605	Dataset 2
imipramine	AKI	0.587149906181238	Only demographic	0.443898500864613	1.91188088692435	0	0.921238872137637	Dataset 2
imipramine	AKI	0.380520744770242	1 model per HOI	0.477745942018936	2.74561923065972	0	1.14529840905191	Dataset 2
imipramine	AMI	0.527601369645975	Only demographic	0.467556304327734	2.03064435531533	1	0.974392410774636	Dataset 2
imipramine	AMI	0.193564461056796	1 model per HOI	0.634360917654915	3.23487986487818	1	1.43250876422713	Dataset 2
imipramine	AMI	0.17879063256722	No adjustment	0.647094691124717	3.045975990937	1	1.49106923815138	Dataset 2
indomethacin	ALI	0.697751603354966	1 model per HOI	0.273721365376454	2.12548598898496	1	0.762752205498933	Dataset 2
indomethacin	ALI	0.883945045920456	No adjustment	0.166404325452555	1.61463262985067	1	0.618356443595306	Dataset 2
indomethacin	ALI	0.919934788178987	Only demographic	0.17978630260667	1.3274047031311	1	0.488517331973642	Dataset 2
indomethacin	AMI	0.120194473429034	1 model per HOI	0.80330578956038	2.39490574765548	1	1.38702619028736	Dataset 2
indomethacin	AMI	0.108282803189059	No adjustment	0.828270651809398	2.19833956612209	1	1.38168288608216	Dataset 2
indomethacin	AMI	0.467721899231298	Only demographic	0.635465279620569	1.63638179998399	1	1.0197371318594	Dataset 2
ketoconazole	AKI	5.73319143707396e-05	Only demographic	1.54996366671171	3.83298089526916	0	2.43741279287431	Dataset 2
ketoconazole	AKI	1.84431215366739e-09	No adjustment	2.63130277237536	6.52367767096757	0	4.16978560522793	Dataset 2
ketoconazole	AKI	0.0239191471410932	1 model per HOI	1.00546440802315	3.12494387502276	0	1.77257435483122	Dataset 2
ketoconazole	AMI	0.536222183362147	1 model per HOI	0.437721470699282	2.12319078964474	0	0.964036407517094	Dataset 2
ketoconazole	AMI	0.884486285458557	Only demographic	0.323323753389373	1.31332108779838	0	0.651634793049288	Dataset 2
ketoconazole	AMI	0.530347602310749	No adjustment	0.449365694835016	2.03485770200546	0	1.01904437089145	Dataset 2
ketorolac	AKI	0.557701061569208	1 model per HOI	0.679341690495168	1.39558838251045	1	0.973694701130733	Dataset 2
ketorolac	AKI	0.930825635449602	No adjustment	0.617769477811686	1.08290979978574	1	0.824508295535783	Dataset 2
ketorolac	AKI	0.872456469193327	Only demographic	0.635172085919899	1.12795346858569	1	0.846430479993579	Dataset 2
ketorolac	ALI	0.813775315666996	1 model per HOI	0.473703444069595	1.3229038580779	1	0.791621193339629	Dataset 2
ketorolac	ALI	0.790777570407373	Only demographic	0.515584974608894	1.31694915748654	1	0.824014076289903	Dataset 2
ketorolac	ALI	0.624874198382346	No adjustment	0.564602431159383	1.49481190531771	1	0.946393103821736	Dataset 2
ketorolac	AMI	0.983713548358065	1 model per HOI	0.346886281796607	0.955207356163905	1	0.575628637338748	Dataset 2
ketorolac	AMI	0.999691310280329	Only demographic	0.277514216040286	0.705708834562785	1	0.442542917666067	Dataset 2
ketorolac	AMI	0.999999988343323	No adjustment	0.202386071139467	0.535402766085986	1	0.339113227619196	Dataset 2
ketorolac	GIU	0.849284557712078	1 model per HOI	0.302836636976008	1.44741569313648	1	0.662065329718866	Dataset 2
ketorolac	GIU	0.950653556544921	Only demographic	0.250810819513275	1.1255198863743	1	0.531312116443835	Dataset 2
ketorolac	GIU	0.983513997080872	No adjustment	0.202101832898814	1.05029191832514	1	0.505561541013677	Dataset 2
lactulose	AKI	0.0795677698888797	1 model per HOI	0.951494208547257	1.35443066970775	0	1.13522373922752	Dataset 2
lactulose	AKI	1.30710722803579e-154	No adjustment	5.38305667678155	6.93900047679594	0	6.11239074413835	Dataset 2
lactulose	AKI	0	Only demographic	3.42958920897042	4.47782432065674	0	3.91881333694138	Dataset 2
lactulose	ALI	2.69423003218527e-06	1 model per HOI	1.3373925107088	2.0769029359664	0	1.6666236623877	Dataset 2
lactulose	ALI	0	Only demographic	6.71804876061824	9.20936943864204	0	7.86568451842207	Dataset 2
lactulose	ALI	1.16803801442982e-138	No adjustment	8.93311854406005	12.1388470947052	0	10.4281710831582	Dataset 2
lactulose	AMI	0.604915182476057	1 model per HOI	0.749718871056746	1.24506965264256	0	0.966153307900044	Dataset 2
lactulose	AMI	0.999941761033025	Only demographic	0.528746826508065	0.812568441498329	0	0.655471574336253	Dataset 2
lactulose	AMI	0.534389809387578	No adjustment	0.796751561893283	1.23060418359987	0	0.994991304880033	Dataset 2
lactulose	GIU	0.629782554694988	1 model per HOI	0.727901641445833	1.25326543776013	0	0.955119871698275	Dataset 2
lactulose	GIU	0	Only demographic	2.47693433262575	3.78744970897765	0	3.06288495005283	Dataset 2
lactulose	GIU	7.79264464670006e-35	No adjustment	3.78134191212779	5.75280536271266	0	4.6843098520006	Dataset 2
lamivudine	ALI	9.19213632320331e-06	No adjustment	1.54799730965501	2.99153655884087	1	2.17767795585248	Dataset 2
lamivudine	ALI	0.880344796935737	1 model per HOI	0.400867644930264	1.25641657680344	1	0.709687786420578	Dataset 2
lamivudine	ALI	0.21794901353808	Only demographic	0.732014665726034	2.06189635290367	1	1.22855132962873	Dataset 2
lamivudine	GIU	0.00117480899116699	No adjustment	1.27305348403667	2.7951028543408	0	1.92142137695273	Dataset 2
lamivudine	GIU	0.0029338307269442	Only demographic	1.24560992471427	3.67800633536726	0	2.14041145448612	Dataset 2
lamivudine	GIU	0.175618918728244	1 model per HOI	0.742919766197401	2.30764857307991	0	1.30935012062408	Dataset 2
lamotrigine	ALI	0.787842062320943	No adjustment	0.548425881913079	1.29533493601726	1	0.862507611692073	Dataset 2
lamotrigine	ALI	0.184075249605968	1 model per HOI	0.784664587731336	1.92370972269428	1	1.22860363684659	Dataset 2
lamotrigine	ALI	0.779135939778066	Only demographic	0.560496005691282	1.28733088480643	1	0.849437354333461	Dataset 2
levofloxacin	ALI	2.1094237467878e-15	Only demographic	1.89049351518891	2.88876402672597	1	2.33691883886378	Dataset 2
levofloxacin	ALI	0.792919040863099	1 model per HOI	0.684278077524445	1.16909668678548	1	0.894420054154516	Dataset 2
levofloxacin	ALI	8.36084770027721e-27	No adjustment	2.81668068719672	4.20743021037146	1	3.45545531587709	Dataset 2
lipase	AKI	0.0707519690788797	1 model per HOI	0.856381753441097	2.96205213881115	0	1.59268559496815	Dataset 2
lipase	AKI	2.8698173320188e-05	No adjustment	1.40752307377863	2.59985792965806	0	1.92604901611913	Dataset 2
lipase	AKI	0.00194701625970262	Only demographic	1.26457913703295	3.41347177533482	0	2.07764414468389	Dataset 2
lipase	ALI	0.79890643665382	Only demographic	0.344303611373166	1.53372594480168	0	0.7266824489775	Dataset 2
lipase	ALI	0.953055933219892	1 model per HOI	0.19673491192336	1.13581377225826	0	0.472709448230695	Dataset 2
lipase	ALI	3.33764294766743e-06	No adjustment	1.90745990716898	4.50079571765627	0	2.9877184965107	Dataset 2
lipase	AMI	0.999990090041229	No adjustment	0.126053950286494	0.59145925501517	0	0.295342773862565	Dataset 2
lipase	AMI	0.945228241054171	Only demographic	0.134619126765303	1.22459663893545	0	0.406022327185606	Dataset 2
lipase	AMI	0.880030880294908	1 model per HOI	0.130048099960881	1.66636338717682	0	0.465518412467996	Dataset 2
lipase	GIU	0.33426440622397	1 model per HOI	0.50489131318774	2.90219438616631	0	1.21049276526446	Dataset 2
lipase	GIU	0.177849810535033	Only demographic	0.654099990084442	3.2579361718791	0	1.45979999236946	Dataset 2
lipase	GIU	1.99889022141917e-06	No adjustment	2.06469392548033	5.10174484841155	0	3.32043745416253	Dataset 2
lisinopril	AKI	7.06396779994918e-318	No adjustment	2.71197514366483	3.00068184150163	1	2.85297502890135	Dataset 2
lisinopril	AKI	0	Only demographic	1.60337009863058	1.78384149997828	1	1.69120020156145	Dataset 2
lisinopril	AKI	2.72126010614215e-09	1 model per HOI	1.14747847932893	1.31889965757473	1	1.23020688238251	Dataset 2
lisinopril	ALI	0.919277910930902	1 model per HOI	0.802069555484355	1.03742360560711	1	0.912187420543755	Dataset 2
lisinopril	ALI	0.785123434028039	Only demographic	0.853292751544646	1.06986236078793	1	0.955461039295054	Dataset 2
lisinopril	ALI	0.00347650600557818	No adjustment	1.04417883891011	1.3066674277005	1	1.16957871374196	Dataset 2
loratadine	AKI	0.135242664503029	Only demographic	0.934085001918389	1.27549447842209	0	1.09152199351355	Dataset 2
loratadine	AKI	0.342941067167628	1 model per HOI	0.851151681785412	1.27758806314688	0	1.04279491203996	Dataset 2
loratadine	AKI	9.79398407687592e-08	No adjustment	1.29480348144386	1.74764820374059	0	1.50691317275529	Dataset 2
loratadine	AMI	0.0243704279163027	No adjustment	1.00103616368367	1.44843534171086	0	1.20811472410627	Dataset 2
loratadine	AMI	0.737236529410254	1 model per HOI	0.752610466703676	1.15619985764224	0	0.932828019767227	Dataset 2
loratadine	AMI	0.28079741151155	Only demographic	0.87715452619392	1.27300409841103	0	1.05670303623328	Dataset 2
loratadine	GIU	0.219072905268853	Only demographic	0.822742665320444	1.56910887052521	0	1.13620984607328	Dataset 2
loratadine	GIU	0.261329212825781	1 model per HOI	0.778906563455616	1.63516478633996	0	1.12855685918419	Dataset 2
loratadine	GIU	0.0359644410503333	No adjustment	0.971773206680634	1.88156934009142	0	1.37012287781743	Dataset 2
meloxicam	AKI	0.3510848872688	1 model per HOI	0.79207749543634	1.41354119726536	1	1.0581276724602	Dataset 2
meloxicam	AKI	0.134059968825295	No adjustment	0.903146408652375	1.43290490744429	1	1.14310926403078	Dataset 2
meloxicam	AKI	0.987813950878575	Only demographic	0.609122037795808	0.96629555394611	1	0.767197443252181	Dataset 2
meloxicam	GIU	0.222361343202991	1 model per HOI	0.728567435795409	2.05747481214936	1	1.22434029097359	Dataset 2
meloxicam	GIU	0.267308583754179	Only demographic	0.739844174111896	1.78745600793012	1	1.14997344054044	Dataset 2
meloxicam	GIU	0.0777984052978689	No adjustment	0.872278167246155	2.19953813381526	1	1.42237596979012	Dataset 2
metaxalone	AKI	0.30617546265524	1 model per HOI	0.522514790044762	3.00946694179342	0	1.25399002676969	Dataset 2
metaxalone	AKI	0.260203933999525	No adjustment	0.613684306630863	2.50685231236781	0	1.29931604326214	Dataset 2
metaxalone	AKI	0.234017772140385	Only demographic	0.657498159988478	2.4902200668762	0	1.27957614542374	Dataset 2
metaxalone	AMI	0.215702666436253	No adjustment	0.614637339856571	2.87473563547079	0	1.4125646583873	Dataset 2
metaxalone	AMI	0.26873306366944	Only demographic	0.607885851703758	2.59807172067865	0	1.25671438310866	Dataset 2
metaxalone	AMI	0.331001565498106	1 model per HOI	0.52656450632781	2.74455729470779	0	1.20215908139322	Dataset 2
methimazole	AMI	0.393645973442374	1 model per HOI	0.611336326767924	1.91408055207892	0	1.08173331919002	Dataset 2
methimazole	AMI	0.383695107893232	Only demographic	0.649022483014642	1.79671083349104	0	1.07986375363361	Dataset 2
methimazole	AMI	0.0631939533458044	No adjustment	0.883129623256692	2.57086031713895	0	1.5487504051524	Dataset 2
methocarbamol	AKI	0.866352033291725	1 model per HOI	0.227534463936385	1.50728376736044	0	0.585627017824804	Dataset 2
methocarbamol	AKI	0.361566162646517	No adjustment	0.557103174020431	2.24835441204478	0	1.17351462256668	Dataset 2
methocarbamol	AKI	0.708023373522892	Only demographic	0.428092018117574	1.61260908409565	0	0.830870072421218	Dataset 2
methocarbamol	AMI	0.532655124974132	No adjustment	0.395988551297579	2.24607885057869	0	1.02647194583034	Dataset 2
methocarbamol	AMI	0.678702085450618	Only demographic	0.373260757866013	1.8370225096665	0	0.828063049637553	Dataset 2
methocarbamol	AMI	0.253019299447063	1 model per HOI	0.56658885463542	3.16337115536898	0	1.33877960834009	Dataset 2
methotrexate	ALI	0.911991867549675	Only demographic	0.217585886622485	1.32227776599241	1	0.536385104262466	Dataset 2
methotrexate	ALI	0.862903778108239	No adjustment	0.215015797648147	1.59274524754006	1	0.67016159035876	Dataset 2
methotrexate	ALI	0.879724974356809	1 model per HOI	0.219949886881312	1.46231054633125	1	0.567128767786389	Dataset 2
miconazole	AKI	0.024621847160779	1 model per HOI	1.00101499189477	1.84359330149342	0	1.3584787571956	Dataset 2
miconazole	AKI	0	Only demographic	3.5774495728936	5.69417687138567	0	4.51338349982796	Dataset 2
miconazole	AKI	1.35652680177894e-80	No adjustment	6.83022535760805	10.5358909278053	0	8.47598021794366	Dataset 2
miconazole	ALI	4.61719399454452e-22	No adjustment	3.91340230791941	7.01898751920379	0	5.27959610849318	Dataset 2
miconazole	ALI	1.11022302462516e-16	Only demographic	2.64896569949124	4.8855239309868	0	3.5974414960118	Dataset 2
miconazole	ALI	0.0364815429130689	1 model per HOI	0.96906308219457	2.02718081446419	0	1.40159412392831	Dataset 2
miconazole	AMI	4.31783095495618e-06	No adjustment	1.47627608969912	2.61299241509059	0	1.97744723939348	Dataset 2
miconazole	AMI	0.102151686273461	1 model per HOI	0.888816321191091	1.7352834407054	0	1.24191313866614	Dataset 2
miconazole	AMI	0.00285082801646841	Only demographic	1.12512654480822	1.99839090007037	0	1.49948079299882	Dataset 2
miconazole	GIU	0.530879124069899	1 model per HOI	0.58173079373473	1.64961897125196	0	0.979609184065905	Dataset 2
miconazole	GIU	0.0974121326223057	Only demographic	0.857619001421962	2.12507020927476	0	1.35000021882583	Dataset 2
miconazole	GIU	0.000260766460479896	No adjustment	1.49797553294623	3.74016421354799	0	2.42579512863843	Dataset 2
nabumetone	AMI	0.172086330273623	1 model per HOI	0.773776339835511	2.08545992933874	1	1.27030687276632	Dataset 2
nabumetone	AMI	0.166323768276692	Only demographic	0.797565263993458	1.95104073605944	1	1.24743028651594	Dataset 2
nabumetone	AMI	0.00606538806888714	No adjustment	1.14990235520556	2.92020968845315	1	1.86798442262399	Dataset 2
naproxen	AKI	9.57560150631621e-05	No adjustment	1.15852483581335	1.58876518792497	1	1.35949940137717	Dataset 2
naproxen	AKI	0.359906370328376	Only demographic	0.876219620152785	1.21087250869722	1	1.03004380956546	Dataset 2
naproxen	AKI	0.00390658855753911	1 model per HOI	1.0746168153438	1.60787462690679	1	1.31447674419849	Dataset 2
naproxen	ALI	0.858967974693925	Only demographic	0.606163938307964	1.15699173730296	1	0.837452487054243	Dataset 2
naproxen	ALI	0.661918451005635	No adjustment	0.666061498261888	1.29968885985108	1	0.94313365077007	Dataset 2
naproxen	ALI	0.379116929303261	1 model per HOI	0.743760599362605	1.50131312866788	1	1.05670125977448	Dataset 2
naproxen	GIU	0.00391632360170846	Only demographic	1.11063189206532	2.00003265662423	1	1.49040264815217	Dataset 2
naproxen	GIU	0.000631791990976151	No adjustment	1.23631784827357	2.26215593409097	1	1.69044876970771	Dataset 2
naproxen	GIU	0.0817563883138124	1 model per HOI	0.903731699264296	1.8204026068461	1	1.28263616868938	Dataset 2
niacin	ALI	0.793563398562639	1 model per HOI	0.511899983378379	1.31650592480148	1	0.820925916891053	Dataset 2
niacin	ALI	0.536613356674583	No adjustment	0.625958787589254	1.51099222739845	1	0.996195736400642	Dataset 2
niacin	ALI	0.859046571555005	Only demographic	0.520201175021734	1.20958178515998	1	0.793237584791032	Dataset 2
nifedipine	ALI	0.0872183780741824	No adjustment	0.923544720522994	1.52448058261222	1	1.19523060142153	Dataset 2
nifedipine	ALI	0.10391460639785	1 model per HOI	0.907414791933101	1.56297284833416	1	1.19090918292212	Dataset 2
nifedipine	ALI	0.485291700593851	Only demographic	0.785679861456946	1.2846116637529	1	1.00463601070405	Dataset 2
nifedipine	AMI	0.0812098012782935	1 model per HOI	0.955983053056703	1.30788929454879	1	1.11817708832856	Dataset 2
nifedipine	AMI	3.03680978691601e-05	Only demographic	1.15055756145404	1.50444623053982	1	1.3156564849339	Dataset 2
nifedipine	AMI	7.44073045690182e-23	No adjustment	1.77107564618006	2.31254951468494	1	2.02661557345799	Dataset 2
nitrofurantoin	ALI	0.506527532185154	1 model per HOI	0.485608622828377	2.03478665561054	1	0.994037195270175	Dataset 2
nitrofurantoin	ALI	0.110696600564666	Only demographic	0.803625220118754	2.57016280077649	1	1.43716653402278	Dataset 2
nitrofurantoin	ALI	0.0104632814221221	No adjustment	1.1248257668076	3.6316228864102	1	2.10338638685866	Dataset 2
nortriptyline	AKI	0.103663509552934	1 model per HOI	0.839624948579602	2.23768546652123	0	1.37069929042267	Dataset 2
nortriptyline	AKI	0.12587112504168	Only demographic	0.853615234300725	1.82955413828786	0	1.24969407633247	Dataset 2
nortriptyline	AKI	0.00327916061515663	No adjustment	1.16685104801036	2.49224247692667	0	1.7246110052276	Dataset 2
nortriptyline	ALI	0.310524625017668	Only demographic	0.601573515735282	2.34211502829881	1	1.18699383816015	Dataset 2
nortriptyline	ALI	0.226587348779488	No adjustment	0.614076612094662	2.66063231477863	1	1.36725419736625	Dataset 2
nortriptyline	ALI	0.180514608945337	1 model per HOI	0.67500805442869	2.94197796649251	1	1.40920503239741	Dataset 2
nortriptyline	AMI	0.630565487298854	Only demographic	0.586961018334084	1.45922349551721	1	0.925476800846896	Dataset 2
nortriptyline	AMI	0.211341457877438	No adjustment	0.749604079735436	1.92855161539029	1	1.23023069454	Dataset 2
nortriptyline	AMI	0.322107877590427	1 model per HOI	0.670873168991043	1.90650285463964	1	1.13093837665125	Dataset 2
oxybutynin	ALI	0.732650707443584	No adjustment	0.470524981510621	1.47617015045023	0	0.868951608275046	Dataset 2
oxybutynin	ALI	0.892733859738476	Only demographic	0.41059893311215	1.22123786509028	0	0.708123551707065	Dataset 2
oxybutynin	ALI	0.86251276782381	1 model per HOI	0.390984711672685	1.30630024813023	0	0.714663155530739	Dataset 2
oxybutynin	AMI	0.736403884316262	1 model per HOI	0.609993632243003	1.28809795012713	0	0.886414997212262	Dataset 2
oxybutynin	AMI	0.440458428387139	No adjustment	0.733041203811324	1.42785719239224	0	1.03503910726636	Dataset 2
oxybutynin	AMI	0.933418633368615	Only demographic	0.5617422100102	1.0793273055821	0	0.778655062246462	Dataset 2
oxybutynin	GIU	0.550734835693216	No adjustment	0.491445555680303	1.79798220976821	0	0.993174751118426	Dataset 2
oxybutynin	GIU	0.704239035475761	1 model per HOI	0.438273486394608	1.6004582069208	0	0.837519192721003	Dataset 2
oxybutynin	GIU	0.889314586994707	Only demographic	0.373804148134452	1.25592981044582	0	0.685180102535358	Dataset 2
penicillin v	AKI	0.200661211716517	Only demographic	0.633617789378341	3.12596610764561	0	1.40736197717504	Dataset 2
penicillin v	AKI	0.638251829120064	1 model per HOI	0.282626566499606	2.40414089068866	0	0.824302180827299	Dataset 2
penicillin v	AKI	0.995333118684434	No adjustment	0.168251602361618	0.913637074613574	0	0.428490715686552	Dataset 2
penicillin v	AMI	0.507078929161176	1 model per HOI	0.181851575282584	5.33332956031639	0	0.984822005260193	Dataset 2
penicillin v	AMI	0.557901390248459	Only demographic	0.206062374958153	3.90028609308873	0	0.896494403417064	Dataset 2
penicillin v	AMI	0.999860619338936	No adjustment	0.0201661049491	0.624593370606173	0	0.168666500233772	Dataset 2
pioglitazone	ALI	0.231473206878028	No adjustment	0.836583973977199	1.45977248419991	1	1.11525797471104	Dataset 2
pioglitazone	ALI	0.55761548543317	Only demographic	0.746570731275216	1.28662015861275	1	0.980078033979416	Dataset 2
pioglitazone	ALI	0.306914662316026	1 model per HOI	0.796537678321027	1.46995275260658	1	1.08206873755915	Dataset 2
pioglitazone	GIU	0.0568507297551538	Only demographic	0.948559953850165	1.63978462914404	0	1.24717041022672	Dataset 2
pioglitazone	GIU	0.000262813925090721	No adjustment	1.26283554096188	2.2070570585319	0	1.68475938424228	Dataset 2
pioglitazone	GIU	0.209478087139257	1 model per HOI	0.829078778150085	1.56911919887534	0	1.14058030325594	Dataset 2
potassium chloride	GIU	5.91325689778792e-14	No adjustment	1.66825291192816	2.32983991756963	1	1.97737314723243	Dataset 2
potassium chloride	GIU	2.29372076887557e-12	Only demographic	1.54121097462921	2.16968222631375	1	1.82864377576735	Dataset 2
potassium chloride	GIU	0.00069155613372196	1 model per HOI	1.13421037318515	1.68984090638824	1	1.38442590450271	Dataset 2
primidone	AKI	0.684017231539209	1 model per HOI	0.399603514370806	1.74543914296245	0	0.835154845312031	Dataset 2
primidone	AKI	0.163619048269094	No adjustment	0.73352288992545	2.42719866985362	0	1.37816407212389	Dataset 2
primidone	AKI	0.69004316130781	Only demographic	0.478467932866001	1.55181767406025	0	0.861681492601839	Dataset 2
primidone	AMI	0.788318977605423	No adjustment	0.272049493670134	1.75437024005333	0	0.76663834353068	Dataset 2
primidone	AMI	0.946468671083001	Only demographic	0.214788380119266	1.16189622950673	0	0.499561616822622	Dataset 2
primidone	AMI	0.613643837338875	1 model per HOI	0.34467963525225	2.20677572545379	0	0.872141417508038	Dataset 2
prochlorperazine	AKI	0.00396489341742068	1 model per HOI	1.10196126479641	1.90530507508197	0	1.44899012776497	Dataset 2
prochlorperazine	AKI	0	Only demographic	2.22554983279453	3.36622115347384	0	2.73709570992012	Dataset 2
prochlorperazine	AKI	2.58373454938609e-32	No adjustment	2.89820911772005	4.29883454086884	0	3.53479796133628	Dataset 2
prochlorperazine	AMI	0.999999227655514	Only demographic	0.209408796772831	0.51810775629572	0	0.32938779856661	Dataset 2
prochlorperazine	AMI	0.999996084507437	No adjustment	0.251628230774064	0.651280317040174	0	0.416273759122592	Dataset 2
prochlorperazine	AMI	0.969502054156904	1 model per HOI	0.370818493057235	1.02262095564427	0	0.615797662987412	Dataset 2
prochlorperazine	GIU	1.02933399692695e-07	Only demographic	1.78593596646673	3.60705346250124	0	2.53810293558975	Dataset 2
prochlorperazine	GIU	0.000846698562519288	1 model per HOI	1.28235448624764	2.93091760179841	0	1.93867876026132	Dataset 2
prochlorperazine	GIU	1.23259610010608e-09	No adjustment	2.34678915621168	4.75662161360617	0	3.38658401825544	Dataset 2
quinapril	ALI	0.535295734776082	No adjustment	0.671104745290943	1.42621566436111	1	0.995469639256001	Dataset 2
quinapril	ALI	0.865927243027529	Only demographic	0.565969863380028	1.17142946525365	1	0.81424429651607	Dataset 2
quinapril	ALI	0.881722791033536	1 model per HOI	0.517729295308253	1.17652995427976	1	0.780463980038997	Dataset 2
ramipril	ALI	0.862050248683726	Only demographic	0.699482026853947	1.10739666168878	1	0.880115936368248	Dataset 2
ramipril	ALI	0.233473323691382	No adjustment	0.860920764841687	1.37323282195113	1	1.09423758017201	Dataset 2
ramipril	ALI	0.663085637642858	1 model per HOI	0.73643825940301	1.21867316418089	1	0.947352914077186	Dataset 2
rizatriptan	AKI	0.656554802287946	No adjustment	0.314033430925861	2.12456682148141	0	0.901852615488285	Dataset 2
rizatriptan	AKI	0.400099237930771	Only demographic	0.464767523090215	2.70051653023457	0	1.12031798112023	Dataset 2
rizatriptan	AKI	0.0871480193978053	1 model per HOI	0.720721654750507	6.09234563026294	0	2.09544396822132	Dataset 2
rofecoxib	AMI	0.344236228444321	No adjustment	0.508659632191155	2.59687873484202	1	1.23388478424581	Dataset 2
rofecoxib	AMI	0.828026498254099	Only demographic	0.329802484101321	1.47232927670571	1	0.696834164541781	Dataset 2
rofecoxib	AMI	0.412894673787814	1 model per HOI	0.480210605207234	2.50709470746966	1	1.09723901989761	Dataset 2
rosiglitazone	AMI	0.0163167888351086	1 model per HOI	1.01791510304703	1.50967533635949	1	1.23964564516556	Dataset 2
rosiglitazone	AMI	1.13330900664002e-27	No adjustment	2.30110644395969	3.21948290656513	1	2.72694872904024	Dataset 2
rosiglitazone	AMI	2.74970627911486e-06	Only demographic	1.24627463304356	1.74026083113066	1	1.47269919831493	Dataset 2
rosiglitazone	GIU	0.00354578447095166	Only demographic	1.11995278807069	2.05338867274655	0	1.51647564076555	Dataset 2
rosiglitazone	GIU	0.00624248520112847	1 model per HOI	1.09930486166849	2.19086715823134	0	1.55191202015886	Dataset 2
rosiglitazone	GIU	6.59577091609917e-07	No adjustment	1.67815814797908	3.12795870166877	0	2.31662208233635	Dataset 2
salmeterol	ALI	0.107661055012497	Only demographic	0.890863648795739	1.66999318775868	0	1.21972793061024	Dataset 2
salmeterol	ALI	0.236378967698914	1 model per HOI	0.797836712697376	1.62740629747812	0	1.13947553313046	Dataset 2
salmeterol	ALI	0.00429189631573504	No adjustment	1.06299145505565	1.50100859398401	0	1.26730152416073	Dataset 2
salmeterol	AMI	0.0271683694113728	No adjustment	0.997833871399102	1.26012382543698	0	1.12276256211074	Dataset 2
salmeterol	AMI	0.945583202217493	Only demographic	0.689053025189558	1.03796372215562	0	0.845702100498956	Dataset 2
salmeterol	AMI	0.833141942907579	1 model per HOI	0.705819702869417	1.1255220925809	0	0.891299988196128	Dataset 2
salmeterol	GIU	0.0419905567348596	Only demographic	0.957816721963342	1.9844604463322	0	1.37867668420548	Dataset 2
salmeterol	GIU	4.20728804178421e-05	No adjustment	1.22594718860186	1.7940177115991	0	1.48903438401247	Dataset 2
salmeterol	GIU	0.038052396406831	1 model per HOI	0.961067495390388	2.21713767406775	0	1.45973249307946	Dataset 2
scopolamine	AKI	0.727220992443417	1 model per HOI	0.364824859298732	1.70404657801354	0	0.788465949209144	Dataset 2
scopolamine	AKI	0.0559598309668485	No adjustment	0.885983163226692	3.00378063811974	0	1.68198022044967	Dataset 2
scopolamine	AKI	0.809255933450831	Only demographic	0.381487037337229	1.44590227963732	0	0.742693057014798	Dataset 2
scopolamine	AMI	0.891845623220243	Only demographic	0.139635450943299	1.56151844920876	0	0.466951103234104	Dataset 2
scopolamine	AMI	0.9844493619707	No adjustment	0.0750645913421258	1.13344889436706	0	0.372584032986437	Dataset 2
scopolamine	AMI	0.811324820713648	1 model per HOI	0.154690387485973	2.02828197542466	0	0.560139022662459	Dataset 2
sertraline	GIU	0.152730768599298	1 model per HOI	0.893202793419901	1.43400564471809	1	1.13174990507713	Dataset 2
sertraline	GIU	0.04106081175633	Only demographic	0.976714856397122	1.4821214514446	1	1.20316667199969	Dataset 2
sertraline	GIU	1.70653363012542e-05	No adjustment	1.28777754318191	1.96457775682466	1	1.59857757562606	Dataset 2
simethicone	AKI	1.07230094515184e-47	No adjustment	3.09306581509945	4.29443276280695	0	3.64784862059352	Dataset 2
simethicone	AKI	0.00230058471018735	1 model per HOI	1.11017095740344	1.77429389251089	0	1.40348478772086	Dataset 2
simethicone	AKI	0	Only demographic	1.86324367956118	2.6666298558238	0	2.22903145437493	Dataset 2
simethicone	AMI	0.00600862763673105	1 model per HOI	1.08003541089122	1.86651936285151	0	1.41982640030173	Dataset 2
simethicone	AMI	0.0222821817760057	Only demographic	1.00578584169705	1.59900582849883	0	1.26817089664413	Dataset 2
simethicone	AMI	0.000447506999542236	No adjustment	1.18272485209928	1.87485889666742	0	1.49637342893911	Dataset 2
simethicone	GIU	1.18584549946288e-06	Only demographic	1.53516962757254	2.82262536973247	0	2.08163607233085	Dataset 2
simethicone	GIU	1.50419911152293e-10	No adjustment	2.19077879596242	4.02480744178064	0	2.99963834377674	Dataset 2
simethicone	GIU	0.0870339741586472	1 model per HOI	0.893658530941718	1.86122044572668	0	1.28968815195255	Dataset 2
sitagliptin	ALI	0.438444092548931	1 model per HOI	0.725904341024997	1.45545966950823	0	1.02787377254351	Dataset 2
sitagliptin	ALI	0.332996154585645	No adjustment	0.780470744513418	1.45453882850382	0	1.07784226191472	Dataset 2
sitagliptin	ALI	0.553829645618906	Only demographic	0.722000573291984	1.32796729330373	0	0.979179833880527	Dataset 2
sitagliptin	AMI	0.976766701827237	1 model per HOI	0.678833359206103	0.996949033720137	0	0.822655615380773	Dataset 2
sitagliptin	AMI	2.1362658923585e-09	No adjustment	1.4294618769126	2.00353028813125	0	1.69643160844354	Dataset 2
sitagliptin	AMI	0.0725568107642446	Only demographic	0.957654523178311	1.34172468715491	0	1.13353814029961	Dataset 2
sitagliptin	GIU	0.0522474241669309	No adjustment	0.941169899203046	1.83758431592227	0	1.33304636283806	Dataset 2
sitagliptin	GIU	0.283832234612083	1 model per HOI	0.765528443172295	1.62765285249812	0	1.11625022024537	Dataset 2
sitagliptin	GIU	0.296685848215914	Only demographic	0.788627806521174	1.51481171053568	0	1.09298793981102	Dataset 2
sucralfate	ALI	0.127024319777849	1 model per HOI	0.824608711055163	2.07449689641225	0	1.30791750956948	Dataset 2
sucralfate	ALI	1.11553418169485e-07	Only demographic	1.83852024221265	3.85942705435878	0	2.66376327078473	Dataset 2
sucralfate	ALI	1.89448077315504e-11	No adjustment	2.78346662305766	5.76529314056749	0	4.05654830315586	Dataset 2
sucralfate	AMI	0.180294328076725	Only demographic	0.829826023568728	1.66981246570033	0	1.17713798618412	Dataset 2
sucralfate	AMI	0.0415042025734494	1 model per HOI	0.954741718242297	2.12830013210767	0	1.42547428074441	Dataset 2
sucralfate	AMI	0.0260388925023165	No adjustment	0.996696854333828	2.02177334015669	0	1.43665169131546	Dataset 2
sucralfate	GIU	0	Only demographic	3.5818328278708	6.86912795930072	0	4.96024878644897	Dataset 2
sucralfate	GIU	1.91436350108181e-23	No adjustment	5.11967368781404	9.7775084894664	0	7.13978509911675	Dataset 2
sucralfate	GIU	3.6506205337572e-06	1 model per HOI	1.64318271827621	3.55271241725467	0	2.41614479016432	Dataset 2
sulfasalazine	AMI	0.807748257638457	Only demographic	0.25972659895851	1.68114890018685	0	0.660786717624054	Dataset 2
sulfasalazine	AMI	0.705641850295093	No adjustment	0.263144564451052	2.09605032501248	0	0.84378483081247	Dataset 2
sulfasalazine	AMI	0.835166130586872	1 model per HOI	0.215873605784122	1.67303885262278	0	0.600969990708862	Dataset 2
sumatriptan	AMI	0.432399063459461	1 model per HOI	0.583893404000062	1.89726490593902	1	1.0525210041698	Dataset 2
sumatriptan	AMI	0.749810482061246	Only demographic	0.486090120829158	1.42223440924427	1	0.831465029834049	Dataset 2
sumatriptan	AMI	0.924688944756676	No adjustment	0.389327641044726	1.20095955845302	1	0.709646564235977	Dataset 2
telmisartan	AKI	9.00604239951259e-09	No adjustment	1.50819506833756	2.28410672907444	1	1.8617243377909	Dataset 2
telmisartan	AKI	0.0160210066270494	Only demographic	1.01983991310459	1.55015248885139	1	1.25734139338887	Dataset 2
telmisartan	AKI	0.00421990680139206	1 model per HOI	1.09469138526103	1.85273798693854	1	1.42414055256055	Dataset 2
temazepam	AKI	0.206855496522724	Only demographic	0.83510005106433	1.54965416776919	0	1.13759231477542	Dataset 2
temazepam	AKI	0.720456543674283	1 model per HOI	0.610464962182278	1.30588457311266	0	0.892858766289294	Dataset 2
temazepam	AKI	5.86742876289047e-07	No adjustment	1.59196019590451	2.87338372263887	0	2.15126778287889	Dataset 2
temazepam	AMI	0.021025078770849	No adjustment	1.01435523646776	2.10163927156404	0	1.47859694795707	Dataset 2
temazepam	AMI	0.815649489284124	1 model per HOI	0.558347096924574	1.24146667280241	0	0.832567902748982	Dataset 2
temazepam	AMI	0.64022012255526	Only demographic	0.657566754497559	1.33562405880593	0	0.937156325048214	Dataset 2
temazepam	GIU	0.12473083414249	No adjustment	0.744961011020577	2.75207310171508	0	1.51169584018647	Dataset 2
temazepam	GIU	0.57290473580858	Only demographic	0.511172216023679	1.74367676758768	0	0.944096985122186	Dataset 2
temazepam	GIU	0.618605380870196	1 model per HOI	0.449456704956822	1.79729406586302	0	0.898780211554105	Dataset 2
terbinafine	AMI	0.679627834006326	No adjustment	0.342117514774212	1.91359996011442	0	0.881821596792364	Dataset 2
terbinafine	AMI	0.805283429186598	1 model per HOI	0.279823813345627	1.64275899832262	0	0.677999326930696	Dataset 2
terbinafine	AMI	0.799284597833809	Only demographic	0.321809873332855	1.57465652894399	0	0.711856739886769	Dataset 2
tetrahydrocannabinol	AKI	0.000539751758433085	No adjustment	1.33765493528822	3.04206163956838	0	2.04146908959041	Dataset 2
tetrahydrocannabinol	AKI	0.0506828075490413	Only demographic	0.933354931372148	2.16288317483438	0	1.42082288734857	Dataset 2
tetrahydrocannabinol	AKI	0.621911921153396	1 model per HOI	0.548031132304727	1.54793801285281	0	0.921041921913033	Dataset 2
tetrahydrocannabinol	ALI	0.2328978403285	Only demographic	0.662407380050483	2.45978302384781	0	1.27647108401236	Dataset 2
tetrahydrocannabinol	ALI	0.0226017095982225	No adjustment	1.01660537608911	3.85898229541448	0	2.08687832616399	Dataset 2
tetrahydrocannabinol	ALI	0.978208233745409	1 model per HOI	0.185348795630389	0.975679026581506	0	0.4252539623551	Dataset 2
tetrahydrocannabinol	AMI	0.911614790929486	No adjustment	0.354493754854401	1.26140172127856	0	0.701341864556581	Dataset 2
tetrahydrocannabinol	AMI	0.953628967203775	Only demographic	0.329247998216178	1.08880768554203	0	0.598738466199644	Dataset 2
tetrahydrocannabinol	AMI	0.490900430300839	1 model per HOI	0.515779674791012	1.96928064525343	0	1.0078268357119	Dataset 2
urea	AKI	1.25229646433976e-17	No adjustment	3.54823110740164	7.31291576357015	0	5.10567300531509	Dataset 2
urea	AKI	0.822065743682409	1 model per HOI	0.480573898138358	1.30144765470811	0	0.790848767240678	Dataset 2
urea	AKI	1.08690945799239e-07	Only demographic	1.84519896407639	3.88622672244181	0	2.67784643368802	Dataset 2
urea	AMI	0.971336417944559	1 model per HOI	0.21769973360504	1.0236359998419	0	0.472064915529751	Dataset 2
urea	AMI	0.904394630291243	Only demographic	0.33113323137412	1.24719804046184	0	0.642641982212181	Dataset 2
urea	AMI	0.594649168411956	No adjustment	0.446421004428186	1.84958656245109	0	0.961784385871703	Dataset 2
valproate	ALI	0.999965728624716	Only demographic	0.326713803705272	0.683456312572161	1	0.472540592485799	Dataset 2
valproate	ALI	0.998875777247568	No adjustment	0.408742367532619	0.863593787166382	1	0.604682863814547	Dataset 2
valproate	ALI	0.999803641758406	1 model per HOI	0.320000718988269	0.720316395234883	1	0.48010599285387	Dataset 2
vitamin a	AKI	0.935472759379178	No adjustment	0.536181846324045	1.10484559667907	0	0.780284487429164	Dataset 2
vitamin a	AKI	0.11114967800497	Only demographic	0.860397618836775	1.90911340331847	0	1.28163825875501	Dataset 2
vitamin a	AKI	0.490226952169917	1 model per HOI	0.616699154409651	1.64150160383012	0	1.00613749112341	Dataset 2
vitamin a	AMI	0.970980962622708	Only demographic	0.293404572895844	1.02074355795114	0	0.547257551484524	Dataset 2
vitamin a	AMI	0.999999472661582	No adjustment	0.148458184351287	0.544826236470871	0	0.300412571820241	Dataset 2
vitamin a	AMI	0.830627027293824	1 model per HOI	0.370007533400502	1.40778447908285	0	0.721727692876583	Dataset 2
vitamin a	GIU	0.168450845374501	1 model per HOI	0.68206874779043	3.0579620671786	0	1.44420925005733	Dataset 2
vitamin a	GIU	0.127627068793644	Only demographic	0.753412187875174	2.90558114898869	0	1.47956083028324	Dataset 2
vitamin a	GIU	0.493543161425046	No adjustment	0.473678736770953	2.01397851162733	0	1.04639038399971	Dataset 2
zidovudine	ALI	0.44739865364354	1 model per HOI	0.499146580344862	2.21532984076063	1	1.05155804136129	Dataset 2
zidovudine	ALI	0.00614551650327786	No adjustment	1.1784790817374	3.38705591713824	1	2.06317639363792	Dataset 2
zidovudine	ALI	0.294433102529264	Only demographic	0.628731024696797	2.26468218601685	1	1.19326273361191	Dataset 2
zidovudine	GIU	0.961521579142811	1 model per HOI	0.12651582548614	1.11192512188238	0	0.375068160037247	Dataset 2
zidovudine	GIU	0.98941077979198	Only demographic	0.113456432137349	0.838646098836297	0	0.308463602714928	Dataset 2
zidovudine	GIU	0.745419769841805	No adjustment	0.257563696621338	1.89894491893481	0	0.801240570271337	Dataset 2
